# Supplementary material for: Ensemble-based classification approach for micro-RNA mining applied on diverse metagenomic sequences
Source: BMC Res Notes. 2014 May 6;7:286. doi: 10.1186/1756-0500-7-286 (PMC4051165; doi:10.1186/1756-0500-7-286)
Supplement: Additional file 1 — Source code. This file contains the program of the presented classifier. [file 1756-0500-7-286-S1.txt]

%n is the # of inputs/ dimension/ features (attributes)
%NP is the size of the training data set
%nh is the # of hidden neurons
% m is the # of output neurons
%In the training data file, write the data row-wise (with t as the last column)
load 'p.txt'
[NP,n]=size(p)
t=p(:,n);
n=n-1;
% (Note that below the transpose of p (p') is taken.
p=p';p=p(1:n,:);
%nh=NP-1;
nh=3;
[NP,m]=size(t)
 Wh=rands(nh,n)
Bh=rands(nh,1)
Yh=tansig(Wh*p,Bh); % Dim nh*NP
Yh=Yh'
Yhaug=[Yh ones(NP,1)]%Dim NP* (nh+1)
if nh==(NP-1)
Yinv=inv(Yhaug)
Wo=Yinv*t % Dim Wo=m*NP
else
Wo=inv(Yhaug'*Yhaug)*Yhaug'*t
end
ei= t- Yhaug*Wo%initial error
%initial NN
Wopt=Wo
Whopt=Wh
Bhopt=Bh
for i=1:1000
Wh=rands(nh,n)
Bh=rands(nh,1)
Yh=tansig(Wh*p,Bh); % Dim nh*NP
Yh=Yh'
Yhaug=[Yh ones(NP,1)]%Dim NP* NP
if (nh==(NP-1))
Yinv=inv(Yhaug)
Wo=Yinv*t % Dim Wo=m*NP
else
Wo=inv(Yhaug'*Yhaug)*Yhaug'*t
end
e = t- Yhaug*Wo%calculated error
if (sum(e.^2)< sum(ei.^2))
    %optimal NN
    Wopt=Wo
    Whopt=Wh
    Bhopt=Bh
    ei=e
end
end


%n is the # of inputs/ dimension/ features (attributes)
%NP is the size of the training data set
%nh is the # of hidden neurons
% m is the # of output neurons
%In the testing data file, write the data row-wise(with t as the last column)
load 'p.txt';
[NP,n]=size(p);
t=p(:,n);
n=n-1;
% (Note that below the transpose of p (p') is taken.
p=p';p=p(1:n,:);
%nh=NP-1;
nh=3;
[NP,m]=size(t)
 Wh=Whopt
Bh=Bhopt
Yh=tansig(Whopt*p,Bhopt); % Dim nh*NP
Yh=Yh'
Yhaug=[Yh ones(NP,1)]%Dim NP*(nh+1)
if nh==(NP-1)
Yinv=inv(Yhaug)
Wo=Yinv*t % Dim Wo=m*NP
else
    Wo=inv(Yhaug'*Yhaug)*Yhaug'*t
end
R=Yhaug*Wo%output
for i=1:400
    if(R(i)>0.5)
        R(i)=1
    else
        R(i)=-1
    end
end

        


    
    


    
    
