# Supplementary material for: Ensemble-based classification approach for micro-RNA mining applied on diverse metagenomic sequences
Source: BMC Res Notes. 2014 May 6;7:286. doi: 10.1186/1756-0500-7-286 (PMC4051165; doi:10.1186/1756-0500-7-286)
Supplement: Additional file 3 — Metagenomic samples. This file contains the metagenomic samples. [file 1756-0500-7-286-S3.txt]

Marine Metagenome Sample
>gi|290940242|gb|ADKQ01000001.1| Marine metagenome apWin_C1, whole genome shotgun sequence
ATACGTTTTATTATAGCTGAAAAAAATAGTGTCCCTTGTGGTTGTGGAGCGCTTGCAATTAAATCCAACT
ATGGTGAATTAAAGTCAATATATGTCGATGAAATAAGCCGGGGAAATGGTATTGGTGACTTAATTATGAT
GGGTCTAGAGGCAGAGGCTAAGAGGCTTTCACTGAAAAAACTATATCTAGAGACTGGAGCTAATCTTCTG
GCAGCAATCAGTCTATATAAAAAATTTGATTTCAAAGAGTGTGGTCCCTTTGGAGAATATAAGGAAAGTC
CCCACAGCTTTTTTATGTCTAAGAAAATAAAATAGTGCACTTATTAGCCGCAAAATCTGGTACAATTGAT
GATGGTCTGGAGCCATTTGATTTATCACAAACCCCAGCAGATCTTTTATTTATTTCATCTGCAGACTCTG
AATTAACAGCTATAAGTGAAGCCATCACAGAAACAAATCATCAAACTAGTGTAAGGCTTGCCAGCCTCAA
TCATCTGCAACATCCGATGTCTGTTGACTTACATTTAGAAAAAACAGTGTCTAAGTGTAAATTGGTAATT
ATTCGAGTTTTAGGTGGTCTGGGGTATTGGCAATATGGGGTAGAGCAATACTCTTCCGTGTTAAGAGAAA
ATAATATTCCAATCGCATTTTTACCAGGTGATGATAAACCTGATCCAGAATTGCGTGGCCTTTCTACTTT
AAATGACACAGACTACGACCAGCTTTGGGGCTATCTGGTAGAAGGTGGGTTAGAGAATACTGGGTAATTT
TTCTAAAATATACAAACTC
>gi|290940241|gb|ADKQ01000002.1| Marine metagenome apWin_C2, whole genome shotgun sequence
TCATAAACGTTTCCCATTAGCTATAAGTAAGAGGCGTAATGACCGGCTCAGATAACCTTTTTATTCATGT
AGAAGAAAATGGTGTTACAGGTATTGGCGAGATGGCTCCAGGGTCAACTGAAGGTGCACAAACTCCTCAA
GAGGGGGCAAAAATGCTATCTGATTTTTGTGCAAGTGAAAAGAGTTCCAATTCAATCCAAGAAACTTACG
ATAACGCCATGGGAGCGGGTGTAGCAGCATGTGCCGTGGCAGCTCTAGACATGGCCCTTTGGGATTTGAG
AGCAAAACAAGCAGGTCTTCCATTATATAAACTACTCGGCTTATCTAGAAATGTCGTACCAACTTCAGTA
ACTGTGGGGATTAACCCACCAGAAGTTGTTAGGGAAAGAATACCACTGTTACTAGACGGAACCGGTGTCA
AAGCTCTGAAAGTTAAACTAGGGTCTCCAGATGGTTTAGATGCTGACCAAGCAATGTTTGCTGCGGTGCT
AGAAATGACAGAAAACCGTTCTACCGTTATAAGAGTTGATGCAAACGGGGGCTGGACAGTACCTGAAGCA
AAAAAAATGATGCAATGGCTGGCAGATCGTGGGGTAGAATACATTGAACAGCCACTCAAAAAGGGTGAAG
AGGATGGCCTAATCCACCTGTTCAAGGATCGCCCACTTCCTATCTACGTCGATGAAAGTTGTAGAGTATC
ATCAAACATTCCTCACTTTGCCGATCGAGTGGATGGGGTAAATCTAAAGTTAATGAAGGTGGGATCCTCT
AGAGTCGACCTGCAGGCATGCAA
>gi|290940240|gb|ADKQ01000003.1| Marine metagenome apWin_C3, whole genome shotgun sequence
TGCATAGCTTCTGCACCCATCTTAGCGACAAACTCATCATCTCCATACTGGTCTAAAGCATCAAAATACA
TTTCTTCAGTAAGGAGTTGCTTTTTGATTAAAGGCGTACTACCTGGATCAGTAACTAAAAAAGCTTCAAA
ATATAGAACTCTTTCAATATCTTTTAAGGTCATATCCATAAGCAACCCTAATCTAGATGGGAGTGACTTC
AAATACCAAATATGCGCTACAGGAGCAGCAAGCTCAATATGGCCCATTCTTTCACGTCTTACTTTAGAAA
GAGTAACCTCAACGCCACATTTTTCACAAACCACATTTCTAAATTTCATGCGCTTATATTTACCACATAA
GCACTCAAAGTCTTTCATTGGGCCAAAAATCTTAGCACAAAATAACCCCTCTCTTTCAGGTTTGAAAGTT
CTATAGTTAATAGTTTCAGGTTTTTTTACTTCACCAAATGACCATGAACGAATTTTCTCAGGGGAAGCTA
AACCAACTCTTATTGCATCAAAATCTTGTTCTTTATTTTGCTGTTTTAAAATTTGTAATAAATCTTTCAA
GTTATTCTCCTAATTTAATGTTGTTCAAGTTCAGTATCAATACCTAGAGATCGAATTTCTTTCACTAGAA
CATTAAACGACTCTGGCATTACTGACTCAGTACGATTCTCACCGTCTACTATATTTTTATACATTTTTGC
TCTTCCAGTAACATCATCAGACTTAACCGTTAACATTTCTCGAAGTGTATATGCTGCACCATAAGCTTCT
AGCGCCCATACTTCCATTTCACCAAACCTTTGACCACCAAATTGAGCTTTACCGCTAAGTGGTTGTTGTG
TAACTAAAGAGTATGGTCCGGTTGAGCGAGCATGCATCTTATCGTCAACTAAATGATTAAGCTTGAGCAT
ATGCATATAACCAACAGTTATATCACGATCAAATGAATCACCAGTTCGTCCATCAAATAATTGAATTTGA
CCACTTTCGGGTAAATCAGCCATCTTAAGTAAAGCTTTAATATCCTCTTCTTTAATTCCATCAAATACTG
GAGTCGCCATTGGGACGCCAGATCGCAAATTATTGGCTAACTCAAGTATTTCGTCA
>gi|290940239|gb|ADKQ01000004.1| Marine metagenome apWin_C4, whole genome shotgun sequence
AACTCTTTCTTCGTCAAATAATATCTTTAATACCTAGGCCATCACATGTTTCACATGCCCCTATAGGATT
ATTAAAAGAAAATAGTCTAGGCTCTAGCTCTTCCAAAGAGTAGCCACAATGAATACAAGAAAATTTTGCT
GAAAATGTCAATTCCTCAAAACTAGATTCAGCTTCCATAGGACAAACTATTGCAATACCTGCACTCATGT
TAAGGCCTGTTTCAAGAGACTCAGACAATCTTGAGGTGATATCCTGTCTAACCTTGAGTCGGTCAATTAC
AATCTCGATTGTATGATTTTTATTACCATCAAGCTCATCAATTTCTTCAAGAAGCATGACCTCCCCATCA
ACTCTTGCACGAAGGAATCCTTCATGTGAGAGTTCTTGTAACAACTTTAGATGGCTACCCTTTCTATTCT
TTACAATGGGCGCAAGTATCATAATCTTTGCATCTTCTGGAAGACCTAATATTGCATCTACCATCTGAGA
GATAGTTTGCGCCTGTAAATCATCGCCATGCTCAGGGCATCTTGGTGAACCAACTCTAGCAAAAAGTAGT
CTCAAATAATCATAAATCTCAGTTATTGTTCCTACTGTAGAGCGGGGATTATGAGAGGTAGCTTTTTGTT
CAAGTGGGATCCTCTAGAGTCGACCTGCAGGCATGCAA
>gi|290940238|gb|ADKQ01000005.1| Marine metagenome apWin_C5, whole genome shotgun sequence
ACCCCCTTATACTGGCCGCTAAAACCCATATGTAAGGGGGGATACGGACAGGGGGGCAGGGGGCTCTACC
CCACTCAGGGGCTAATAGGGGGGTAAAATGGGTTAATTAGATATCCCCTCCCCCTTATCTAGACTTAATT
AATATAGGGGGGGGTTACTAACACCCCCGGCTAATAACTTATCTTGGTAGGATGAAACAATTCCCCGTAC
AGTTCGTATACTATAATATGAAAGGAATACAATCAAAACATCTAAGAAAGAAACTAAGGGACAGAAGACT
TAAGTTGACTAGCACTGGTCGTTACAAAGACTGTGACTTAACTATTAGACTTACCAACATTGCCCCTGTG
TGGAGGTATGGTTTGAGATATTGTGATGGTAACATCTATAGGATGGATAGTTGGGAAACTATGAAGGTTA
ACATTGTTGTTAGTGGTAGTATGAATTATACTGACCATACTGACGGTACAGTAACGAAGGAACCAATTAC
TAAGTGGAATGAGAGAGGAAGTACGTGGTGTAACAGAAGTACCAGACGTCAGGTTAGACATTGGATTAGT
GACGGTGATTACAGTGGTCGTTACAACAACGAGACTTCCCTTAACTGGGGTGGTGGTATTGGTATTCACT
AAACTCCTTCAGTTATTTTGTATCCCTTCTCAGGATGTTAAGATAGGAACAATTAGATTCGAAGATTAAC
ATTATCCCCGGCCAACTATCTGGTATCGGGATTTCTTATGCCCTGGCTCTCGTTCGGTTTAGGGCATATC
ATCCCTCCTCATCCTGCAAAGGTACTGCTTTTATTTGACATGGCCTAA
>gi|290940237|gb|ADKQ01000006.1| Marine metagenome apWin_C6, whole genome shotgun sequence
ATTAAAAGCAGTAGGGTCATTACCACCCATAAACAAGTAAATTAATACATTGAGTACTATCCATTGGTTT
GCCATAGGATTAAATTCAGAGTATCCTGGGTCCATACAGCCAATAATAACGTTAGTTACACAACTATTAA
CCCGTTCCTGTATCGGTATATGAATAACCAAAGGCTTGATTTGTAAAATTATTGCCAAATTCACCTCCTG
TAGAAATTGTATCACAGGCTGTATAAACCATCCACCACCAGGAGCATAAATTCCATCTCCGTAACTATCG
TTGATTAAAAATTCTATTGTAGTCCCATCATCGATACAATAATTTTCAGTAACTATAAATCCATTTCCAT
AGCTACTATATGTTCCAGTTGGTGCTTGTTCTAAAATACCAACTCCCGATTCAGATAATATCCAACCTGT
TTCACCAGTATATTGGTCTAATTTTATTTGTATTGTTAATTCTGTTTGTCCTGATGAACATACAGTACCA
CCTCCTATGCAACTACCATCATCAAGCGTAGCTACTGGATTATAATTTACTGAAGTTGAATCCATACAAC
CTTCTAAGAATATACAAGTTCCATTATCTAAGCCTGCTGTTGAATCATAGTTCATAGCGATTGGGTCTGT
ACATCCATAAATAAATTCACATGGAGTAGAGTACCATTGGTTTCCTACTGATACAACATCATATAAACCT
CCAAGTGGGTGTGGGATCCTCTAGAGTCGACCTGCAGGCATGCAA
>gi|290940236|gb|ADKQ01000007.1| Marine metagenome apWin_C7, whole genome shotgun sequence
GTCGACTCTAGAGGATCCCACCATTTAGGAATTCCCCAATATCGCTTATTAGATTAGTAGGTAGTGTTGG
TGGGGTTGCTATACAGGGTCAAGTTAATGATTTACTAAATGAAATAGTTGCTTTTAGAAACAGTACTCAA
GAGGGTCAGTTAGGTGGTTTTTCTGGGTTTATTAATAATGTTAAGGGACCCAAAGAAGGATTTAAGTTAT
TAGTCCGTGCTCGTAAGAGATTAGAAGGTCTTGTTGTACGTTTGATTGGACGATTAGATAAGCAGGTAAC
AAGAGCTTATATTAGTGACCAGGATGCTGAAGCTAAAGCTGCAATTTCGGCTGTACTTCTACGTACAGGG
GTACATAATCTATATAAAATGGGGCTAGTTAAGATAGAAAGTTTATTAGGTGACGTTTCTGCGATAAGTG
TTGAGATTAAGAAACTTGAAGATAGCTTAGATGTATTTGGTAAAAAACTTAAAAAAGATTTTATTGAAGA
TGCAATGGCAACAGGTTGGTACACTATTTCAGGAGAAGCTACAAAGAGTATCTTAAATTCAATGCTCATC
AGATATCTAGACGCGCTGAAACGGGTAAACATGGGCTTACCAAGACGCAATTAGCAAAGGCTGATGAAAT
TAATACTCAATTAATTTCTTTATACGCATTACTACATGCAGCAAAAGCAAGGGTCCTTGCTGGTATTCCA
ACATTAATAGGAGACACAGTTACAGACTGTCAAAGAAATCTTTAAAGAAGAGAATGCTAGACAGGATGAT
GGTAATGGTGTTCAATTTACTTT
>gi|290940235|gb|ADKQ01000008.1| Marine metagenome apWin_C8, whole genome shotgun sequence
TTATACATCTGTCGTGTCTCCCTTTAGGTGAGCTATAGCCTCAAGTGTTTCCTCAGCAATTGTATGTGGA
GAATCGTCGGTGCATTCCAAAATACACACCAAAGCATCCTGTAAAATAGCTGAACGATGAGCCTCGTGCT
CTAAACGATTAGTTAATAACCTTATTTCAGCGAGATATATCTCTGCTTGTTGCTTGCTATATTGAGTTAT
CATGAGTCGTGTCTCCTTAGTTTAAGAATATGTTACTTGATGGGACCCATTCGTATACACAGTACAACCA
GAAGATCTCTGCGAATAGTACGAATGAAGCTAGATATATACCGAAGCGAATAGCTGTATTCATAATACCT
CCTTAGTTTAAGATTCCTATTTACACGGAACGTGTACACCCACCCCTTTTCAGGGGCAGGTGAGTCGTGC
TTACTGAGGCTCGAACTGCTTGAGGTCTAGTAGCGGTTGTAGTTCCCTCCTAATCTCTTTGATTAGGTAG
AGCTGAACTTCGTCGGGGATTTCCCCGTCGTCACTAGTGGCATTAGCCTCTAAGTGTTGCAATAGTTCAT
GTACCTTGAACTCGTTCATTGCTATGTCGTACGCTTGCTCTTCTGTTACATTTATCCTTGCGTTCATAGT
CGTGCTCCTTATATGATTGGGTGGATGATTCCACTTTACTCGGAACGAGTGAGTTCTTCTGGGGTAGCCC
CAGAGGTGTATGAGATACTCCTACCATAGGGGGGGTATACTCGGTATAGGGTTGCTTTACATTCGTGGGA
TCCTCTAGAGTCGACCTGCAGGCATGCAAG
>gi|290940234|gb|ADKQ01000009.1| Marine metagenome apWin_C9, whole genome shotgun sequence
TCTTTGGTGGTTTTTATTGCCATACTAGGTTTGGCGTTAGTATATGAGTGGAGGTCCGGTGCATTGGACT
GGGGTAATAAAACGCGCACGGGATTAAAAGATGCGCTGAAATCGTCTGAGGTGAAATAATGGATTGGAGT
TTAACGAGACCTGAACAGGGTAATTTGGTTGGGCAGAGTGATGATTTTATTGAAGAGCAGGTTAAACGTA
ATGTGGCTTTTGCCAAGCTTGAGGATTTAATCGCTTGGGGACGCGCTCATTCATTGTGGCCCTTCAATTT
TGGCCTCTCGTGCTGTTATGTCGAGATGGCGACGTCTTTTACTAGTCGACATGATATTGCGCGCTTTGGT
TCTGAGGTTATTCGCGCCACACCGCGTCAAGCCGACCTAATGGTTATTTCAGGGACCTGTTTTTTGAAAA
TGGCGCCGGTGATTCAGCGTCTTTATGAGCAGTTATTAGAGCCTCGATGGATTATTTTCGATGGGGTCAT
GTGCTAATTCGGGCGGCATGTACGATATTTATTCTGTGGTACAAGGTGTAGATAAATTTATTCCGGTAGA
TGTATATGTCCCGGGGTGCCCGCCACGCCCAGAAGCTCTTATGCAGGGTTTGATAATGCTTCAGAATCGA
TTGGCAGGAGCGACGCCCTCATTACCTGGGCCGCTGGGGATCAAGCGATCGTCAGCCAGCCAAAATCAGC
AAGCGTGA
>gi|290940233|gb|ADKQ01000010.1| Marine metagenome apWin_C10, whole genome shotgun sequence
TCCTCCAGTCTAATGAACCGATGCAGCAAGCCGTGGATCGTGAGGGATTAGCGATCCGTAACAGCGTTGA
TATTCTCGATGCCACTACGCTGGGGAAAATCGACATACAGGGGCCAGATGCGGCTGAATTTATTACCCGC
ATGTACACCAACTCTTATCTAAAGCTAGCCCCAGGGAAATGCCGTTACGGCGTAATGCTTAAAGAAGACG
GGATGATATTTGACGATGGGGTTTGTGCTTGTTTATCTGAAAATCATTATCTGATGTTCACGACGACCGG
CGGTGCGGCAGGTGTTTTATCTTGGCTGGAACTTTGGCAACAAACTGAATGGCCTGAATTAAAGGTGTAC
TTTACCTCTGTGACAGATCATTGGGCTACTGCCACCGTGACTGGGCCAAATGCCCGGAAGGTGATAGCTA
GGGTGTGTCAGGATATTGATCTGGCATCTGAATCATTTGGTTTTATGGACTGGCGTGACGGTACAGTGGC
CGGGGTTACAGCCCGTGTGTTCCGTATTAGCTTTACCGGAGAGTTGTCTTACGAAGTTAACGTGCCTGCT
CATTACGGACGACATGTGTGGGAGCATTTGATAGAGGCTGGTGCAGAGTTTAATATTACCCCTTATGGCA
CCGAAACTATGCACGTTTTGCGGGCAGAGAAGGGTGTGGGATCCTCTAGAGTCGACCTGCAGGCATGC
>gi|290940232|gb|ADKQ01000011.1| Marine metagenome apWin_C11, whole genome shotgun sequence
ACTCATTAGTTTCTTTGAAACTACTAGTTCTCTAATTGTTTTTCCAGTTTTTAGTGACTCTTTAAAAAGT
TCTGCTGATTTCAAATATCCTATTTTTGGAGTTAGCAATGTAACGATTACTGGACTATTTTCAATATTTT
CTTGTAGTTTTTGTTTATTTGCTGTAAGTCCATCAATTAGATTTCCAGAGAATATTGGTAAGAAATTTTT
TAGCATATCTGTTGACTCTAATACGCTCTTTAGCATTCCTGGTAACATTACATTTAGCTCAAATTGTCCT
CCTTGTGCTGCATATGATACTGCTGTATCGTTTCCAATGACATTGAAACAAATCATATTCATGCATTCAG
CTAATGATGGATTTACTTTTCCTGGCATAATTGATGAGCCTGCATGAACTGCAGGAATTCCTAATTCTGC
CAAGCCCGCAATTGGACCTGATGCCATTAATCTGATATCATTTGCAATTTTTCCAATTTCTAATGCCAAG
TTTTTCAATGCACTTGATACATTTGCAATTGGAAGTTTACTTTGTAAACTAAATTGCATATCTGGTTCTG
GTTTTAATGTTAGTTTAGAAATTTTTCCAAGTTCTGATATTGCAATTTTTCTATAGCCTCTTGGTGTATT
TGCCCCATTACCTACAGCAGTACCGCCAAGTGCAACATTTTGTAATTCTTTTTGTGCTGCAACAATATTG
TTTTTAGCTTTTGTAATTGATGTGGAATAAGCTGCAAATTCACTACCTAGTGTGATTGGCAATGCATCCA
TCAAATGTGTTCTTCCAATTTTTTTAAACGATGAAAATTCTTTTGCTTTTTTAGATAATGATTTAATTAA
AATTTCAATTGCAGGAATTGTTTCTTTAAGATTCATCAAAATTGCAACATGCATTGCAGTTGGGTATGTG
TCGTTACTTGATTGTGACATGTTTACATGATCATTTGGATGTAGGAATTCATGTTGTCCTTTTTTCTTAT
GTAGAACTTCTAATGCTACATTTGATATCACTTCATTAGTATTCATGTTAAATGCAGTTCCTGCACCTGA
ATTTATCATATCTACAACAAATTGATCAATAAATTCCCCTGCCAATATTTTATCACATGCTGAAACTATG
GCTTTTCCAAGTTTTACATCAATAGCTTTTGTTTTCATATTAGCTACTGCTGCAGATCTTTTTATCATAA
CAAATGCATCAATCAAGTTCTTGTGGGATTTATTTCCTGTAACGTGATATTGTTTGATGGCTCTACCTGT
AAATGCTCCATAATATGCCTCTGCTGGAATTTTGACCTTTCCAAGAGAATCTTCATCTAATCGAAATTTC
ATGCTGACTTTACCTTTTTACTTCTATTATGCATTACTTTTCTATTATTCTATATTCCTAGAATGAAAAA
CGAGAATTAGTCAATCTATTGCTACTATGTTTAGATCGTTGGCACGATGAAAAAACAGGTTTGATATTTA
TATTCCAGTTCAGAAATTTTAACATGAATAAGCAAACTAGTATGCTCTTCACAATTGCAGCAGTAGCTGT
AATGGGAGCAACCTTATTCGGAAGCACATACACACAAACCCAAAATGGTGGACAATCACTTGACATCTCC
AAAATGGATGCCAATGTACTTGAACAAATTCATCAAATGGGCGGTTTACAACTTGTAATGCCTCAAGCAT
TCGCAGAAACTGATTGTGGTGCACTTGCAGATACTGGACGCACTGTCGTCGAGTTCAATCTAACTGGTGA
AAGTGTCGAACTTCCAATTATGGGAGGAAAAACTTACAACGCAATGACCTTTAATGGACAAGTCCCAGGA
CCAACATTAAGAGTTACACAAGGTGACGTTGTACAAATGACACTATCTATTCCAGCAGATGAAGTTACTG
GTCACGGTAACGACATGCACGCATCACAAATGTCAGCAACATACTTTGATTCTGTTAACCCAGGAGAGAC
AAGTCAATATTGCTACATTGCTGAATCAGCTGGTGTTTTCAAATACCACTGTTCTGGTGTTCACTTAGCA
GGTATGGATCAACACGTTCTTTCCGGCATGTACGGAATTGCAATCGTTGACCCAGCTAATGGATACAAGA
AATTAATGGTCGAGAAAACTAGCGGCAGCGGTGAATTAGACAGACAGTTCTATGATG
>gi|290940231|gb|ADKQ01000012.1| Marine metagenome apWin_C12, whole genome shotgun sequence
TTATCAAAAGGCTTGTCAAATTACAACGGGACAAGGTGGTTGGCCTTTAAGCGTTTTTTCTTACTCCTGA
TCAAAAACCATTCTATGTTGGAACTTATTTTCCTGTATTGGATTCCTATGGTCGACCTGGTTTTGGAAGT
ATATGTAGACAACTGGCACAAGCATGGAAAGAAAAAACCAAAAGACATTGAAAAATCTGCAGAAAGTTTT
ATCCATGCATTACATAAAACAGAAAAAGTTACCCGTTCCTACAAAATTAGAACGAACTTTACTTGATGAA
GCTGCAATGAATTTATTTCAATTAGGTGATCCGACATATGGTGGATTTGGTTCTGCACCTAAATTTCCAA
ACGCTGCAAACATTTCATTCTTGTTTAGATATGCCAAGATGGCTAATTTACCAAAATTCAATGAATTTGC
ATTAAAAACTCTAAACAAAATGGCAAAAGGTGGCATCTTTGATCAAATTGGAGGTGGATTTCATAGATAT
TCAACTGATACAAAATGGTTAGTTCCTCATTTTGAAAAAATGCTTTATGATAATGCTCTCATGCCTGTAA
ACTACTGTGAAGCATATCAAATTACTAAAGATCCATTCTATCTTGATATTTTACAAAAAACACTTGATTT
GTGGGATCCTCTAGAGTCGACCTGCAGGCATGCAA
>gi|290940230|gb|ADKQ01000013.1| Marine metagenome apWin_C13, whole genome shotgun sequence
CAGCCCCCCCTACTCCCACTTCACAAGAAGGGACTCCTGCTTCTTGTACGGGATGCTGGGGAGGGGGGAA
TGTTTACGCACCATTTAAGATGATTAAATTCTATTAAAGGAACCAACCCGTTTTATTTCTACAAGCTGCT
GAATCCTAGGGTATAACCACACAGCTCTATATGATCGATCAGTTAGGTGGTTGGACGTTGAAGCCTGTTG
GGCAGAGTTATGGTGATGGGTAGGACTTAGCGTTGATGGCTAAATACTTGTGCAAGATAGCACGATAGAG
ACGCTCAGCTTCTTTAGGGTTACCTGCGTTAGGTGCAGATAGTCCCTGCTGCAACATTTGATCAACAGTC
AGTTCCATAGAAGTTTCTTGGCACCTCTTTTCGGTACTATTGTAAGTATCCATTTTAATTGTTTTTTGAA
TGGTCGCCCTATTTATCTTCCTGCACATCATCCGAAGTCCTGGAAACAGGACCAAGCAAACCAAAATCAT
GGTCAAATGACCTTGTCATTTCCAATCTCTGAGTATCTCTTAATAACTGCTATTTGTTTTTGCAACTCTC
GCTCTGAGGAATTCGCCATAAGTCCTAGAACACGATAAGGATTTTGTTTAATAATCTGCATCAATACCTC
TTTTTATCTAACCCACCAACACGCGAATTAGCATTTAGAACGCCTCACCTGAATTACTTTGTTTTGTTCT
GAAATTTCCATTTTGCTGAAGGATTAACTCGTAAC
>gi|290940229|gb|ADKQ01000014.1| Marine metagenome apWin_C14, whole genome shotgun sequence
GATTCAATAAGACTTCCGAAAATCTTTATAATATACTTGCCAACTTCGCCATTATCTGTGACGTAAAAGC
CATATAAATCTAAATCTGCTTGCGTGCTCCACTCCAATGAAGCGGTAATATTGATGGCGCTGCTTTTGCT
TAGATCGATTGAGGTTTTGCTTCCTTTCTTTGCCAAGTTAATCATAGGTTATCATCCTTTATGTTTATCT
TTCTGGTCAATAGAAAATGTTTAATAGAATGTGATTTTGGACTCACATAAAAAGGTGGTTCTCCAGTATC
GCGTATCTTAGCTAGCGCCCACCCAGAAACTACTTTTTCCATTAGAGTATAGTCGGAACAAACACCCCAC
CCACATCCAACATATCATAGGAAACCGGCTGCTCGCTATCACTTAGCCGCCGCCAAATAATATAAACCCG
CTTATTTCTTATTTCTCATTTCGAATTATCAATTAGCAGCCCACGACACCAGCGCATTGCGACAGAAGGC
GCACTGATGGGCACAGTGCTGGATGAGGGGCTCTATGATAACTTGGTTATCGTTAGTGATGACGCCTGTG
CGGTGCGAATTACCAACTCACCATTCAGGCGGGCAGTGGTTCCTGGTTCAGCAAAACCGTCGCGCAACAC
ATCAAAGAAACCGACAATTTATGCAATTGGATTATGGTGCGAGAATAATAGGTCTAAAATCAATAATGGC
TTGTGGGATCCTCTAGAGTCGACCTGCAGGCATGCAAG
>gi|290940228|gb|ADKQ01000015.1| Marine metagenome apWin_C15, whole genome shotgun sequence
CATCGTCGATTGTGTTAATCAATGGCAAATGCGCAAATATATCCTTTGACCTAAGCATAACACGCTCACG
TAGTAGAACCTGAACTACGCGGTCCGCCTGTATACCAATGATAAGATGAACGCCATCCTTTGTAATATTT
TTGTCCTTAATGCGGTTTACACTTGACTTCTCCTGTACAAATACTGGAAATTCATTGTCACTATTAAATT
GATATATATTGTCCAGTTCCTCTAAATATATCAGAATAAGAGCATGAATGTCTTCGTTGGTATGCTGACG
TTCGTCAACTGCATAATCGTAACGAAAATCGAGGTCAATTGCAATCGGTCCGTCGTTCTCTCTCTGTTTC
TCGGTTAAATACTCGTCATGTCGTTTTGCTACAATATCGTTATAATACATTCCAAGAAATGTAGGATACT
CAGAATCGGGGATAGAAAACTTGCCACCTGTAATTCGTGTATTGGTCACATCTCTTGTGTCATTCTTATC
CATATAGTGACCCCCAATGAAGTCCTGATAATTCTTATACCCTTTCTTTACATTATGTAATGGTTTTGGG
TTTTTATTAGAAATGTGATTTCTGGAAATTCCGTCCATCTTGATTGGTTATATAGTATTACGTTTATTAT
ATTTTCAATCAATTTTTCAACTTCGAATCACAATGTGTTTATGTACTTAACGGCTCTGTGTGTGCTTTGG
TATATGTTTGTTTAAAAACACAAATGCTAA
>gi|290940227|gb|ADKQ01000016.1| Marine metagenome apWin_C16, whole genome shotgun sequence
GCTTCCTTCATTTGTTTTTTTTTAATTTGCTCTTCTACCACTTCATCGAATTCGGCACGTAAATTGATTA
TACTATCTTTCATCAAATTCTTTTCATTTATAATGAACTCTTTTAACACATTATTGTTTATTTCATCTTT
ATACTCACCCGTTTTACGCAGTATTTTCTTCATTGCCTTTGATTCTTTATCAAATCGTTTTTGTTCTACC
ATCTCAACTTTGATATCCGCATTAATCTTCTTTTTAATATTCTTAGCGGTTTTCTTCCTGCGTTTAATGA
GGTCGGCTTTGTCTTTATCTACCAATACAATGCTCTTTTTGGTTTCACGACGCACCCTTGCTACGATTTT
TCGTGTTAATTTCTGTCTATCTTTAATTGCTGACCGAACTACGCTTTTTTCAATGTCGTTCAATTGTCCA
TCTTTAATCATGGTCTTGAGTTCGTCAATTCGCGTTTTATATGCCGTTACTTTTATTTTCAATGCCTCTT
CCAATTCATGAATCTTTTCATCGCATTCTTTAATCGCTTCCATGTATGGTATAATATCGGCATGAGACTT
TATCATCTCGTCAAATGGAATATTAGATTTCACAGTTTTCCCACACTTATACCGTATATTATAGTAGCTA
CTATTTTTGAATTGTGCCCATAGTTGTGGGTCTTGTGCTTCCATTTCTTTTATATAGTCGAGTTTGGTTT
TTTTGTTTGCGTTCAGGTGGGATCCTCTAGAGTCGACCTGCAGGCATGCA
>gi|290940226|gb|ADKQ01000017.1| Marine metagenome apWin_C17, whole genome shotgun sequence
ACCCTGAACAAGCACTGCTGTTCGACCGTTTAGAAGATCGGTTGATCAAGGGTGAGGAGTATGAAAAAGA
AATTGCTGAAGTGCACCGCATTCGTAACGAAAATATGCAGGTGCTCACCATTTTAGTTGAAAAGCGCATC
GATTCTGGCAAATTGGAACAAGTGCCGGCTTACTTTCATTTGTCTGCTTCATGGGCACTTGTGCACGGAG
CTTTAGCGCTGCATGATTCTGGCTTTTTTAAAGAATTTATCCAAGATCGAGAGGCTTTTTTTGAGTTTTT
GATGCAAATAGGTATGCGCATGGGCAACCGTGGTCAAAGTCGTCATTCAGATGCATCAAAAAAGGCTCAC
TATGAGCCTCTTATTAATGATGAAACTTAAAAGTTCATGTTAGAAGATTTAATAAACCATGCTCAGCAAT
TACCCGCTTATGATCTATCATCTTGGACCCCTATATTTAAAGGCGATATGGATTTAGTGATTGCTGCTGA
TGGTCAATGGATTCATCAAGGCACTGCTATTGCTAACACCAAGATAATGCAATTGTTTGGGCGCTTGTTA
CAACGTCAAGACAATGGTGATTATTGGATTATTACTCCGGTAGAACCTTTCGTATTGGTGTCGAAGACCT
GCCCTATGTTATTGTGCAGCTGACTTTTTACCCCAAAAGGTCAGGGAGAATGGCACTTCATCAGCAATAC
GGGTGATCAAGTTTACTTG
>gi|290940225|gb|ADKQ01000018.1| Marine metagenome apWin_C18, whole genome shotgun sequence
CTCAAGCTTGCATGCCTGCAGGTCGACTCTAGAGGATCCCACGTGGCACCTGTGTAAACGTTGGCTGTGT
GCCTAAAAAACTCTATACCTATGCGAGTCACTTTAGTCATGATTTTGAAAATGCTAAAGGATTTGGATGG
CAGCTAGGCTCAGCAACGTTTGACTGGCCAAAGCTGGTCAACAACAAAAAAACTGAAATTAGTCGGCTGA
ATGACATTTACGCTAACCTGTTGAACAATTCAGGGGCCCATATCATTCGTGGATACGCCTGCCTTAAGGA
CCCACATACGGTCACCGTGAATGGCACTGATTACACTGCAAAGCGCATCATTATTGCAACGGGTGGTACC
CCCAATATTCCTAATGTCGATTATGCTGATCTATTAATTAGTTCAGATGAGATATTTGACCTACCCAAGT
TTCCCCAACGTTTGTTAGTGGTAGGCGCGGGTTATATTGCCCTTGAGTTTGCTTGTATTTTTCAGGGCTT
AGGTAGCCAAGTACAGGTGTCATATCGTGGCGACCTAATAATGCGTAGTTTTGATGATGATGTACGGCGT
TTTCTTGATCAAGAAATGCGTAAGCAGGGCATTGATATTCATTACCAGAGTCAAGTCACCAATGTGGTTC
GTCAGCCTGACCAAAGTTTGTTAGTGACTTTCTTGGATGGCACTCAGACAGAGGTTGATCAGGTGCTTAT
GGCCATTGGACGCAAACCCCGTTTGACAGGTATTGGTCTGGAAAAATTAGGTATTAAAACGACAGCTCAA
GGAACTATCGCGGTAAACCAAAAGTTTCAAACAAATATCGATAGTGTTTATGCCCTTGGTGACGTCACTG
GCGGTATCGAACTGACGCCAGTAGCGTTAGCAGAAGCCATGACTTTGGTTAATCATTGGTATGGAGATGG
TACCAAAACCATGGAATACGACCTAGTTCCAACGGCCGTATTTACTCAGCCCAACATAGGCACCATAGGC
CTCACAGAAGAGCAAGCTTTAAAGAAACATGGCAAAATTACAATTTATCGCTCTGATTTTAAGCCCATGA
AACATACCTTGAGTGGCAGTGGGATCCTCTAGAGTCGACCTGCAGGCATGCAA
>gi|290940224|gb|ADKQ01000019.1| Marine metagenome apWin_C19, whole genome shotgun sequence
TATGCTCTAACTCTTTCAACCAAGTGTTATGCAGGTCTTCAGCCTCGTTGAGAGCCACAATTGTTGCTTC
CAAGTTGGTGCGGTTGGATTCACGCCCCAACAGATCAGAGCATTCAAAGGCATTGACTGGCTTGTTACGG
TAATACAAATAACCCAAAAAAGCAGGTTGGTGGTTTTGAGAGGCTTCAATCTTGCCAAAGTCATCAGTAA
TGGAAAGTATGCTAGAGATATCAAGGGCATACCTTGTATCGCCTAAGAGGAAGGTCAATATACGGTTAGA
GCGTTCAGTTTTTTGAGCTGTTGCTGTGGTCATCATAAATTGCCATGGCTATAAACACGTTTTCAGTATA
TTACGCCTAAGGATGATTGAAAACGAGCCAATTGAAATAATTTACATATTCAAATAGGCTAATATAAAGA
TAAAATAGCCGTCAAGTAGTAACCAAGCATAAGAACTAGGTTATTATTAAGCTTGGTTCACCTATCAGGA
TTGCGTATCATAGGCCTAAGTCTGCACCATCAAACATTCGGACAAGGAACATATTAGTGGCCGCCAAGAC
CCCACATACATTACCGCCACACGCCAACGGCAGTAATTCAAGCTGGATACACAAACTAAGCTGGCGCGGA
TACCACCTTGCATTAGTAGCCTTTAGTGTTTATTTGCTCATTGTATTAGCAACCTTTGATGCCAGTGATC
CGACTTCTACACAAGCCTTTGATGCCTATGATATCAATAATGCTGGCGGTACTTTTGGCGCTATTTTAGC
TGATTTATTTTTTTGGGCCTTAGGCATTATCGCCTACCTCATCCCCATACTCATTATACAATATG
>gi|290940223|gb|ADKQ01000020.1| Marine metagenome apWin_C20, whole genome shotgun sequence
TATACCCATTAGGTTGCACTTCGGCACAATGGGCGTTGCCCCAGCGGAAGCCGATTTTGTCGACTCAATC
CCGCCGGGATATTTCGGAGGTAACATCGACAACTGGCGTATAGGAAAGGGTGGCACCATGTATTACCCCA
TCGCCGTCAAGGGCGCTCTGCTCAGTGCGGGCGACCCCCATGCTGCCCAGGGCGATTCCGAATTGGCGGG
CACCGCCATTGAAACCTCGTTGACGGGTACGGTTCAGGTTATCTTGCATAAGAAAAAAGATCTCGGAGGA
AGCCTCGTAGAAGGACTCGATTACCCGCTGCTGGAAACAGATACCGAATGGGTCGTGCATGGCTTTAGTT
ATGCCAACTACCTCAAGGCCCTGGGTAAGAAAGCACAGAGTGAAATCTATTCAAAATCGTCTATCGACAC
CGCCATGAA

Mine-Drainage Metagenome Sample
>gi|124127114|gb|AAWO01000021.1| Leptospirillum rubarum LeptoII_Scaffold_8049_Cont21, whole genome shotgun sequence
TCCACCGGATCGACGAACAGGCCTGGGTTCCGGTCACCCGTTCCGGAAGCGGTGCGGCTCTGGAAGAACC
CTGCGAGGTGGCGGAAACGCTCCATACGATGAAAGAGACCCCGGAAGCGTTCCGGTTGATCGTGAAGCGG
GTGCGGGAGCGCTCTGCCACCCCCCTGTTCCGAAACATGGTCTCCTACCGATATTGGGTGGTGGCGACCA
ATTTCGGACCGGAATGGAGCCCGCAACAGGTGCTGGGCTGGCACCAGCTGAGAGGCCACTTCGAAAACTT
CTTCAAGGAACTCAAGAACGGGGTGGGGATGGAGTACATGCCCACCGGCGACCTGCATGCGAATGCGGTG
TTCTTCCGGGTCGGCGTTCTGGCCTACAACCTGTTCGTGGGGTTCCGGAGAGACCTTCTGCCCGACTCCA
GTCAAAGCTGGAGCCTGCGAACGGTCCGGTGGAAGCTCCTGTCCATGGCGGGAAAGATTGTGCGGCATGC
CCGGACGATCGTTCTCAAACTGGCGGTGGATGACGGGTCTCTGGAATTCCTGTCCCGGATTCGCGGTCAA
TGCCAGGAGCTGTTCGGTTCGGCCTGAGGCGAACGTCCGGACTCGGGAAAAAGCGGAAGGTCTTCAGCCC
AAAGAGCCGGACAGGTGCGGAAGTGGGAATTTCCGAGGAAGTGGCAGTGAAGTCGTTGACAGTCCATGAT
TCTCATGTAAATCCTCTCGGAACTCCCTTGATGGTCTCCCCTGTTCGAGCAAACGGCAGGAGTTTGTTCC
GGGAAGACAAGAGGTCGAAGATGACCTGATCGGATGGGAGTGAGGTTGAATTTTAAAAAATGTCCCCCCA
TAACCGGCCGAGAGGGTTGGATCCAATCCTAAATCGGAATTCGGGTTTGTACCCCCTGTTGACAAGGACA
GGAGAGACCCTGGCCGATCCACCGGCCCACAAGGTCGACAAAAAGACGGCTCTTTACCAGACTCACCCAG
AAGAAGGGAAGATGTGCATGAACTGTCAGCATTTTCTTCCACCCAAGGGAATGTCGTCGCACATGATGGG
CGACGAAATGAATATGGAGGGCATGAACGGGTCCATGGGGATGGGAGGCATGATGTCGGGGGCCTGCACG
ATCGTGGCCGGTTCCATCAGTCCCATGGGGTATTGCCGGTTTTATCTGAAAAGGAGCTGAGCGGATCCCG
GACGAAAGACATCTTGGCGTTTCGGTCTGGCGGGGGATGGGAATGCCACCCTTCTCAACCTGCGGAGAAT
GGCGTCCCGGCCCATGGTCGTGCTTTCAACCAGGAGGATCTTCCATGAACCCAACATGATCCCCAAGATC
CAAAAAAGTCGGGAGAATCTTTTCAGAAAGTCACAAATGGACGCCCCATGCGCCTGAGCTGATACCCAAT
ACTTGAATTCGACCCAAAAATGGTATATTTTCTATACCATGTTCATATTTGAATTTGACGATAGAAAGAG
TCGAGCCAATCTTTCCAAGCACGGCATCAACTTTCTTGATGCCCAGCTGTTATGGAATGACCCAAATTTG
CTGGAAATACCTGCAAAAACGGAAGACGAGGCACGTTATCTGGTGATCGGCAAGATCGACGGTAAACTTT
GGTCGGCCGTCATCACTTACAGGGGAACAAACATTCGACTGATTTCTGTTCGTCGATCGCGCAATGAGGA
GGCCATACTGTATGAAGGCTAAGGTATTCGAGAAACAGTTTGATGAGGGTGACGACATGACAGCTTCTCT
GGAATTATCCAGGGCAAGGCGCGTGTTACAGGATCAAAAGCGCGTTAATGTCGATTTTCCTTTGTGGATG
ATTGAATCATTGGATAGGGAAGCGGGAAAGATCGGAATTACCCGGCAATCCATCATCAAGGTTTGGCTCG
CTGAACGTCTCGAACAACTGTCGATGGGTTCCCGTTCATAGCCCACTGGGGAAGAGGAGATCGGGCGGAG
CGTTTGGGAGGAGCAGGGAAAGCCCAGGTATTGCCTGGAAGACCTCCCCGGGGTTTTTGGCGAGAGAAAA
AGCGCGGGCTTCCCCAAAAAGCCAGGTGTTCGTGCCGGAATGCGGGTCGTTGTGGGGATGACGGAGGTCT
AAAAAGAACGACTTTTTTCTCGGCGTTGGCCGAGCTTTCCGGTGTGCTTGAACATCTGTCCGCTCATCCC
CTCTTAGCCAAAGTTCAATTTGGTTATGGGCCGGTATCTGCTCAGGTCCCCTTCTGAAAAAACTCAGGGC
TCGGGAGGGGTTGTGGAGATCTGGGCATGGGAAGAGCCGAAAAGGATGTCGAGGTTTTTATGAGGAGGGT
CAGGCGTCGGAGGGAAGGAAGGGACGTCCCTGCATGGCCTGGGTCAACCCGGCCCAGACATCGCGACCCT
GTTTCCGGAGCGTGGAAGTATAGCTTCTGATCGCCAGAAAGA
>gi|124127113|gb|AAWO01000022.1| Leptospirillum rubarum LeptoII_Scaffold_8049_Cont22, whole genome shotgun sequence
TCTGTTCGTCGATCGCGCAATGAGGAGGCCATACTGTATGAAGGCTAAGGTATTCGAGAAACAGTTTGAT
GAGGGTGACGACATGACAGCTTCTCTGGAATTATCCAGGGCAAGGCGCGTGTTACAGGATCAAAAGCGCG
TTAATGTCGATTTTCCTTTGTGGATGATTGAATCATTGGATAGGGAAGCGGGAAAGATCGGAATTACCCG
GCAATCCATCATCAAGGTTTGGCTCGCTGAACGTCTCGAACAACTGTCGATGGGTTCCCGTTCATAGCCC
ACTGGGGAAGAGGAGATCGGGCGGAGCGTTTGGGAGGAGCAGGGAAAGCCCAGGTATTGCCTGGAAGACC
TCCCCGGGGTTTTTGGCGAGAGAAAAAGCGCGGGCTTCCCCAAAAAGCCAGGTGTTCGTGCCGGAATGCG
GGTCGTTGTGGGGATGACGGAGGTCTAAAAAGAACGACTTTTTTCTCGGCGTTGGCCGAGCTTTCCGGTG
TGCTTGAACATCTGTCCGCTCATCCCCTCTTAGCCAAAGTTCAATTTGGTTATGGGCCGGTATCTGCTCA
GGTCCCCTTCTGAAAAAACTCAGGGCTCGGGAGGGGTTGTGGAGATCTGGGCATGGGAAGAGCCGAAAAG
GATGTCGAGGTTTTTATGAGGAGGGTCAGGCGTCGGAGGGAAGGAAGGGACGTCCCTGCATGGCCTGGGT
CAACCCGGCCCAGACATCGCGACCCTGTTTCCGGAGCGTGGAAGTATAGCTTCTGATCGCCAGAAAGACC
TGGGCTCCATCCGGGGTCCGGAAGCATCCGGAGACTTTTTGGCGGACCTTGATCATCCGGAGGTCCTGTT
CCGCCTGGTTATTCGTAAAAGGAGTGCCCGGATGGAGGAAGAACGCCAGAACCTGCCGGCTGTAATCCTC
CAGACGCCGGAGAAGGTTCTGGGCGGGAGTGGCCTTGGCTCGTTTCCCGTTGGGTCTCAGGGGTGGGCGT
CCTGCTTCCTCCCATCCCCGATCGAGGAGGTCGTGGAAGAGAGCCAGTCGGGTGGTGTTCAGGGACTCGG
TGGAGCGGAAGGATGCGTCTTCCGCGAGGGCCTTGCTCTCCAGCAGGAACGCGCTGATAGACGGAGCCCA
GGCATGATGGTCGTTCTCTTCAACGGCGGTCAGTTCCCGCAGAAGATGGGCGTTGCAGAAGGCGTGCTCT
CCCGGGTAGCCGAGATAGGGACCCCAGAAGTCGTGGACCACGGTTCCCTGGGCCCGGTTCACCACGCCCA
GGGACTCGATTCCCTCCTTGCCCCGTTTGGGGTGAAGCCCGTAGAGGGTGACCCTGCCGGTGGAGGCCAC
ATGGGTCCAATGGAGTCCCCTGTCGACCCGGAGTCCCGTCTCGTCGGCATGAGGAAAAGGCGCCCGAATC
AGGAGATGGGCCACATGGTTCCGGAAGGGGGAGAGGTGTCCGGCAAGCGTCCGGCAGGCTTCCAGCGTGG
TGGCTTCGCTCGCCACGGCGCCAAAGAGGTCGGAGCAGAGTTGCCGGACCCGATTGAGCGGGAGAGACTG
CTCCTGGTGAAGGTAGGCCAGGGCGGCCTTGAACCGGAGGCCATACTGGGTCGGAGCGGTGACTCCTTCC
GGGGCGGACGCCGTGATCGTCTTCCCGCACCGGGGACAGGACGCCTTGTGCAGTCGGTATTCCGTGACTT
CCAGGCGGGGTTCGGGCAAGTCGAAGACTTGGCGCGACTCGTAGGTGGGAGACCGCGTCGGACAGGTCCT
CCCCGCAGGGACAGAACCCCACCGTCAGATCGACCACGTGGTCCGGTGAGTCCGTCCGGAGCAGGGTCTC
TCCGGAATGTCCCGGCTGTCCTCCGGACTTCTTCCCTGACGGGGTGCGCAAACTTTTGGGAGAGGGCTTC
CGGTATCCGTCGCTGGAAGGAGGCTTGTGGCTGTTATGGCTGTCCTTGTTCAGACGGGCCTTCAGCTCCT
GGTTCTCGGCCCTGAGGAGTCGCACCGCTTCTTCCAATGCGGAAAGACGGGCCAGGAAGAGGTCGACGAC
CCGTT
>gi|124127111|gb|AAWO01000024.1| Leptospirillum rubarum LeptoII_Scaffold_8049_Cont24, whole genome shotgun sequence
ATGCACCGTCTCCTTGAAGACCGTTTCCATTCCCTCCCGGTGTCGTTCCCGGAACTCGATGAAGGTCCGG
TAAACCGGCGTCTGCAGCCCCGACAGATACAGGAACGGGAGCGACTCCTCGCAGGCCTTGGCCAGCTTGC
GCGAACTGAAGATTCCTTCCGTGAATCCGTACAGGATCACCTTCAGCATCATCTTCGGATGGTAGGCCGC
CGGACCCATCCCGCTATACCGGGCATAGAAGCTCGACAGATCCATCTGGTCGATGATGTCGCTGATGATC
CGTGATCGATGGTCGACCGGAACAAATTCCGACAAGGCCCGGGGAAAAAGAAAGTTCAGATTCTGATGAT
AGGGAAGGAACATGCATCCTCCAAACATGGCGTGGTGGAAAATCAAGTCGGACTATTTGTATAAGTATAT
ATAATTATTGAATAATAGTCAATGTCCACGCCAGAATGGTCATATCTTTGACAGATGTCCCTTCCTTTTT
TGTGCTTTTATGGACTTATTTCCCAGGCTCCTAGCCTCCCCCGATGAACCCCCTTCAGCCGGAGTTCGAA
CACCAGTTCATCCTTCAGTCCATGGGCGAGGCGATCCTCGCCGTCGACCTGTCCCGCCAGATCCTCTGGA
TCAACGTCGGCTTTACGCGACTGTTCGGCTACGACCCGGAAGAGGTCGTGGGACGGAAGCCGGATTTCAT
CTACGCCGACCGGAATGATTACGAAGAGCAGGGGCGTCTTCGCTATAACCTGGAGGCGCCTTCCGTCCAG
ACCCCTTATGAGATGCGATATGTGAAGAAGGACGGACAGGTTTTCTGGGGAGAAGCCTGGGGCGCGGCCG
TCCACAACCGGAAAGGGGATCGGATCGGGTTCATGGTGGCGGTCCGGGATATTTCCCGCCGGAAGCAGCT
GATCCACGACCTCCATCTCGAGAAGGAACAGTGGTTCGTGACGCTGAAATCGATCGGGGACGCCGTCGTG
ACGACCGATGAACACGGGCGGGTCACCTATGTCAACCCCGTGGCCGAACACCTGACCGGGTGGAAGGTGG
AGGAGGCGGACGGCCACCCCGTTTCGAAGGTTTTCCGGATTGTGAACGAATATTCCCGGGAGCCGGCGGA
AAACCCGGTGGATCGGGCCCTCCTGGAGGGGACGATCGTGGGGCTCGCGAATCACACGCTTTTGCTGAGC
CGGTCGGGGGAGGAGTTTTCGATCGAGGATTCCGCGGCGCCGATCCAGGACAACAATGGAGAGATTCGGG
GATGCATCATCGTGTTCCGGGACGTCACCGAGAAGCGGAAACTCGAACAGCGGATCGCCTACCAGGCGAA
CTTCGACTCCCTGACCGACCTGCCCAACCGCCACCTGTTCCAGGACCGTCTTTCGCGTGCGGTCGGACAA
GCCCATCGCACGGGGTCCCTTGTGGCCCTCCTCTATCTTGATGTCGATTATTTCAAGAACATCAACGACC
GGATGGGCCATCCATACGGAGACCGCGTACTGGTCGAACTGGGCAAACGCCTCAAGACCGTCGTCCGGGA
GACGGACACGATCGCCCGGATCGGAGGGGATGAGTTCGCCGTCATCCTGTGCGACCTCCATGACCGCTCC
GAAGCGATGGTCCTCGGACGCCGGCTGATGATCGAGGCGGCCATGCCCTTCCGGATCGACGGCTCCCGGG
CGGATCTGACGGTCAGTATCGGCGTGGCGCTCTATCCCGAGGACGGGACCGACGCGACGACCCTCATCCG
GAACGCCGACATCGCCCTCTATCAGGTCAAGAGGGAAGGACGGAACAACATCGCGTTCTTCTCCCGTGAG
ATGAACCGTTTTGTCCAGAGCACCCTCAAGACCGAATCGGAACTGCGGGAAGCCCTGGACAAAAATCGTT
TCTATCTGGCATACCAGCCGATCGTCCATCTGGGGAGCGCCCTGGCCGTGGGTGTGGAGGCTCTTCTCCG
GTGGCGCCATCGGGGGAAGGTCCGTTTTCCGGAAGAATTTGTTCCGATCGCCGAAGAAATGGGCCTGATC
CTCCCCCTGGGGCAGTGGATTTTGCGGGAGGCCATCCGGGAAGCCGGCGTCTGGATCCGGCAGGGCATCA
ACCTGGGTCGTTTGACCGTCAACGTGAGCGTCAAGCAGATCCATTCGGAAGGATTTTCCGATTTCCTCGA
ATCCACCCTCCGGGAAAACGGCCTTCCCCCCTCCGTCCTCGAGATCGAAATTACCGAACGGACGCTGATG
TTCCGGGACCACCACACGGTGAGCACGCTGAACCGGATCCGGGAGATGGGGGTCAAGGTCTCCATCGACG
ATTTCGGCATCGGGTACTCCTCCCTGAACTATATCCGGAATTTTCCGGTCAACACCCTGAAAATCGACCG
ATCTTTTCTCGCCGAGATGCTCGACAACCATTACGACCGGGCGATTGTCCGGGCGATTCTGGCGATGGCC
CAGTCCCTCTCCATCGATGTGGTGGCGGAAGGGGTGGAACGGCTGGAACAGGCGCGCTTTCTTCAGGAAA
ACGGCTGCCTGATGGCGCAGGGGTTTTTCTACAGCGAACCGGTGTCCCCGGAGGAGATTTTCAGGTATTT
CCGCCGCACGGAAGATCCGCCCGGAACGACTTTTCCCGTCTTTCCCGCCACCTAGTCTGAAGTTCCTCCC
AGAAGTGGAAGGGCCATTGAAACGGGAGATCTGTCAAAGGTTGGCTCCTTACATAAAAAACAAAAGGCCA
GCCAGCCTAGGAGCATTAAGGAACATGGGGCACTTTTTGGAGATATAGTCAAATGTTGTGTATGAAGGGC
TTTGGAAAAAGCTTTTCCTGATCGTCCCGAATAGATGAGCGGGATTGCTCATACAGTCTTTTTCCGTCTC
TTCCGGGAAGGAGGAGTCGTCCACTTTCTCGAAGACAGACGCCTGTTGATTCCGTCGAGATCAAAATGTT
CCGGGTCAAAGTCCTCGGGAAGCCACTCCTTCCATGACGCGTATTCCTCGTCTTCCGGATTTTTGAGAAC
CTCCAGAAGATTTTCATATCCCCAGGGTCCCCCGCAGTCCTCTGGCGGACAAGCCCGGGCCCCCTTGAGA
CACACGGGGACGATTTTCCCTTCTGCCGGCAGGATCTTTTCCACCAGCAGCTCATGTTCCCATCCGTCTC
CGAAGTCGTACTCATAGAGGATCTTGTCCTTGACGGAAAGAGCGAGATCCTTGATGGTGATCCTGCTGTC
GTCAATGATCTTGTCGAAATCCCAATCGGAATCTGGAACGCCATACCGTTTTCTCTTGCACAGAAACTGG
TGCAGATGACCATCCCACCATCCCATGACCTCCTGGAGGACATCGTGCAAGTCGGAGAGCGAGAAGTCTT
CCGGAACCATAAAACGCCTCCAGACCGGAGGCCGGATCCCTTTCAGCGTGACCTTGAACTGCAGGAGAGA
TCCTTCCCCGGCGTTCCTGTTCTCTCCTTTTCCATAGCCGACCCCCTGCTCAGGCGGCATGAGCTTCCTC
CTCCCTGACTCCATTTTTGAAGACGATCCCTTCCAGGACTTCTCCCAGGCGTTCCGACCCTTTCAGCCGT
CTCCAGCGTTGCTGGGCCGTGATCGCCAGTTTGAAGACCATCGCCAGCATGCTCTCCCGGGAGACGCATC
CCCGGGTCTTGACGGTGCGATGCCGGACCGTGGCAAAGGTTGATTCGATCGGGTTCGTAGTCCGGATGTG
GATCCAGTGTTCGGCCGGAAAGTCATAGAAAGCCAGAAGAGCCTCCCGGTCCTTTTTCAGGCATTCGGCA
GCCTTCGGATACTTGGCCTGATAGGCCGAGAGAAAATAGTCGAACGCCTTGTGCGCGGCCTCTCGTGTCT
CCGCCATCCAGATCTGATGGAGATCGCTTTTGGCCTTGGGCTGTTTGGCCTTCGGGAGCTTGTTCAGGAT
GTTCGCCGTCTTGTGCACCCAACACCGTTGGGCTTGGGTGGTTCCGAAGACCTCGGGAAGGGCTTTCCAG
AATCCCAGCGCCCCATCTCCCACCGCCAATTTGGGATCGATCGCCAATCCCCGTTTCTTCAGATCGAGCA
ACAGTTCCTTCCAGCACTGTTCGCTTTCCCTGTAACCGTCCTGGATGGCCAGAAGCTCCTTCTTCCCGTC
CTTCGTGGCCCCGATGACCACCAGAACACAATGATTGGCCTCGTCCATCCGGACATTGAAATGAATCCCG
TCCGCCCAGAGGTAGACATATGTCTTCTGGGACAGGTCCCGTTTTGCCCACTGGAGATGTTCTTCCGTCC
AGGTCTCTTTCAGACGCCGGATCGTTGCGGACGAAAGTCCCGGGGCATCCTGGCCCAGAAGACTGGTCAG
AACCGAACTGAAATCGCCGGTGGAGATCCCCCGGAGATACAGCCATGGCAATAGCTCGGCAATACTTTTG
GTACGACGGAGGTAAGGCGGGAGAATCCTGGAGGAAAAACGGATCTCTCCGGCCCGGTCCCGAATCCTCG
GCGCCTTGACCGGGATATTCCCCAACCCTGTCTGGATCGTTCGTTCCGGCAAATATCCGTTCCTCACAAC
CCTCTGCCGGTTTTTCCCGTCTTTCAATGCGGCATGACGGCCCAGAAATTCCTGCACTTCCGCTTCCACC
GCCTCCATGAGCATCCTCCTGGCTCCCTCCCGCAACAGCTCTGTCAGGCTATCCGAAACGGGAGCCGGAA
TTCCTGGATTCTTGAGTTCAAGATCGGTATTCTTTCCCATGGCGTATCCACTCCTTCCAAAAAGGTTGAT
GATCTTGGCGACCATCAGGATACGCCATTTTCCCTTGACCTCTCCATACACAACAATCGACTATAACTCC
ACTTTTTGTGCTGGCCTTTTGTTTTTCAATAGTCTGGGGGTTAAACGTTTTTTTCTACTGCAGGTGGTAA
GCGTCTGCCATCACTGTCAATATATTCGAGCCCTCTACGGTACCGAGCCCACCTCCACCACTTTGATTTT
TTGAGGTTATCAAGACCAGGTTAGCCCCCAGTTTTGCCGCTTTATCTTTCAGCTTATCAGTGGCTTTCTG
CAAGAGATCACCATACCCAGTTGATTTAACCATAAGCTGTGCAACCTTCTCCCCTTTGACAGTACTCTCG
TAACTGGAAACGGTCGCTGAACTAACACTATCGCCACCTGCAGGAATAAGGTCTTTAATCTGGACATTCT
CCGGACTAACAGCGGAATAGGTTTTCCCTACGATTTGTGCCTGAGCTTCACCCCCCATGTCCCCAAACAT
TCCCACTGTGCAACCACCGAGAGCAGTAAGAACCAAGACAGCGCAAGACAACTTGGTGAGTATGGAAAGT
ATTTCGTGAGCATTGCGGTGCATACCCTTGAAATTTATAAATTTAGTCATGTAGGAGTTCTCCTTCATTT
TATTATGGTTATACATAATGTTTGTTTGGTATTTCAGGGATCAGGTTCTAAAGATTCGAAACGAAATATT
CCTACGCCCAGAGAAACACTGGATTTACGAAGAGAGGGCGAAATGTTTTACCGGAATGCCCCAGGTTCTT
TGGACAAAAACAGTTTCCAAATATGCCAAGACTCTTACTGAAGAGGAATGATCCCTCCGTTTGGCCCTTC
TCCCGTCCAACCTTGAGTCTGCTTAACTAGGCTTATGGCAAAAATCCGCTCCGTTGTTTCGGTCGGGTCT
TTGGGAAGGACGTTCGCATTTTGGAGAAGAACTGGTTTTGTTGTAAACCTGACTTGGGACACAATGACTC
CGTCAGCATTTGTGGCTGGTTGAGTTGCGCTAATAATTTTAGAAAATTCAAGCTTTCCCACAGAAGCTTG
ACAATTATTGATACTGCATGAACTATTTCCTCCTGAAACAACGAAAGCGGGATAGGATTTCGGAACGGAA
ATAAATTTGTTCGTAGGTTTTGAAGGTTCAGCTGGTTTGGTAGGAACAACAGGATTTACTGGGCGAGAGG
GCGGTGCAGGTAAAAAGTCAGGATACGCATTGTGTGTGGCTCGCCCGGCGTCAAAAGCCAAAGAATCGGA
GAGATTGGAGATACGGCTAAAAGTTTGGGCTATAAATATGCCACAATCCGGGGGCGGGAGCCCATTCTTC
GGTGTTGGGAGAGCGGAGGCACCAATAGAGATATAGTCAAATGTTGTGTATGAAGGGCTTTGGAAAAAGC
TTTTCCTGATCGTCCCGAATAGATGAGCGGGATTGCTCATACAGTCTTTTTCCGTCTCTTCCGGGAAGGA
GGAGTCGTCCACTTTCTCGAAGACAGACGCCTGTTGATTCCGTCGAGATCAAAATGTTCCGGGTCAAAGT
CCTCGGGAAGCCACTCCTTCCATGACGCGTATTCCTCGTCTTCCGGATTTTTGAGAACCTCCAGAAGATT
TTCATATCCCCAGGGTCCCCCGCAGTCCTCTGGCGGACAAGCCCGGGCCCCCTTGAGACACACGGGGACG
ATTTTCCCTTCTGCCGGCAGGATCTTTTCCACCAGCAGCTCATGTTCCCATCCGTCTCCGAAGTCGTACT
CATAGAGGATCTTGTCCTTGACGGAAAGAGCGAGATCCTTGATGGTGATCCTGCTGTCGTCAATGATCTT
GTCGAAATCCCAATCGGAATCTGGAACGCCATACCGTTTTCTCTTGCACAGAAACTGGTGCAGATGACCA
TCCCACCATCCCATGACCTCCTGGAGGACATCGTGCAAGTCGGAGAGCGAGAAGTCTTCCGGAACCATAA
AACGCCTCCAGACCGGAGGCCGGATCCCTTTCAGCGTGACCTTGAACTGCAGGAGAGATCCTTCCCCGGC
GTTCCTGTTCTCTCCTTTTCCATAGCCGACCCCCTGCTCAGGCGGCATGAGCTTCCTCCTCCCTGACTCC
ATTTTTGAAGACGATCCCTTCCAGGACTTCTCCCAG
>gi|124127105|gb|AAWO01000030.1| Leptospirillum rubarum LeptoII_Scaffold_8049_Cont30, whole genome shotgun sequence
GGGCAGTCGAGGAAGAATGTGCTGCGGCTGTCTGGAAGAACTGCGCGTGGAAGAAACAGCCTGGGCCCGT
TTCAAACTCCGTCAGAAACAAAAGGAGAACGAAGCGGTCTATCGGCAACGGAAAACGACGGTCGAGCCGG
TCTTCGGGCAGATCAAGTCCGGCATGGGGTTTGTGCACTTTTTCTGTCGGGGGTTAGAGAAGGTCCAGAG
CGAATGGAATCTGGTGTGCGGGGCGTTCAACCTGAAGAAACTGATGGCCTGGAAACAGCGCCTCGTGAAC
GGACCGGCGCCGGAGGGCGCGGGCCGAGATAAAAAACGTGGAACATCCCCTAAAGCGGCCTTTCCCCGCG
GCCTTTTTCCGGGAATGATGGCGGAAAATGCCCTCTGAAAGGGGGCATCTTCCCTTTTTTGATCAAATAT
CGGTCAGATGGAGAGGGGAGTCCGAAAAAACTCCAACTCTGACCGCGATCGGAGGAAATGTGAGCGTGAA
AAACGGGCGTCATCCGGTTGACGGACCAATTTTTGATTTTTCTTATTTCCCAGGCTCCTAGGGAAGCCGG
CGAAAACATTCAACAACGGTAAGAAATGCTACCGGAGCAAGGTTCCCTGCTTCCCCCGCGCGGGGGAGCT
GTCTGGGTGTGTGCGGTATTTCCGGGGGGTGTCTGCCTTCCTCTTCCCGGGCCGTTCGCCGATGCGGTGG
ATTTCGGGGTCGTGGGTCCGGGAGGGGCGAATCGCCCCTCTCATCCCCCCTCCCAAAATTGCACAGGGGA
ATCGTATCGGGCGTATCAGGCAGGCGGCGGAGGGCGATCGCATGGGATTTCGTTTTGCCCCCGGATCACA
TGTGGAAACAGGTTGGCGAACGGGTGATGGTCCCCGGCGAACGGGCGCACGTCGATTCTGTCGCGCCCGA
TGGTCGGGCTTGGGGGGCGGGTTGTTTCCGGTTCCCGATGGATCGATGCGCGTTCCCCGATCGCGAACTC
CGTCCGCTCCCGCAATCGATCGCTTCCGGTAAAGGCATGGCGACCGGGGGGGCCGTGTGCGGACTCAACG
TTGGAGAATTCCGCTGCCAAAATAGTACCAGAGGGAAAAGTTCGGGGTCGTGGCCAGATACGCGTTGTTT
CCCCAGGCGGGAAGGAGCACTCCGACGGACAGGGCCAGCTTCGGCGTCAGATTCACCTCCAACGTCGGCT
GCACCGCAATCAGATTGAAATTGGTCGGTGTGGTGTTGACCGGGATGCCGTCCACCGAAAAAGGCAATTC
CGAAAGACCCACGACTTCCAGGACGAGACCCAGGCCATGCTTGTCGTTGATCACATCTTCGACCGCCATG
CGGTATTGGATCAGATCCCCGAACTGGGCAAAGAACCTGGGGTCTGTCGCGGTGAGGGATTCGACGCCGG
GAAAACTGTAGGTGTAGTAAAGCCCCCCATAGAACCGGAACGGCCGGATGTTTTTCCGGAGAAGGAGTGT
GCCCGTCAGGGAAGGACTGCCAAAATGCGTGGAGGGGAGGACCGAAATCGGGGGCAAT
>gi|124127092|gb|AAWO01000043.1| Leptospirillum rubarum LeptoII_Scaffold_8062_Cont43, whole genome shotgun sequence
CTTCTGGAGGCCTTCCCGGATCTGGATCAAGGTCCGTCGGACAGATGGCTTGGTCCGGACAGCCGGTTTC
CGGAGACTCTTTCCGATTTCCCGCCCGATTCCTGCGACGCGCCGGAGCGTGTGCTCCCCCATGGAGGAAA
GCTTCTTGGCGGCCTTTTGGGACCGTTCCTTCTTGTCCCGTCCAAACTTCGCGGCCGACAGCACCACCTT
CTTGCTCACCCGGACAAAGGTCCGGAGGGTTCGGGGGACAGCCACTCCCAGCGCCTTGGCTTTTTGGACC
AGCCGAAGCACCCGCGTCCGGGACTTTTGAAGCAGTCCTACGTCCGTCGGGTAGGCGATGTTCTTCTCCA
TCGCCGTGGTGTCGACGCGCATGACCTGGCGCCGGATCGCTCCGGCCTGGATCATCTGGTCCCGGATGAC
CGCCTCCACTGCCTGCGTTCCCTCTGGTCCGAGACGCTTCCGAAACTTGCACAGCGTGGAGGACTCGACG
TGCTGGGCTTCGTCGGCCGGAACCCGGCAAAAGGCCATCCACACGAAGTTCTCGTGAAGCCCCGAGACCA
CCGCTTCGTCCGAGAGGTCGAACCGGTGTTTCAGGATCATGAGACCCACCATAAGCCGTGTCGGCTTGGC
CGGCCGTCCCTTCCCGGGAGAATAGTACGGAGCCAAAACCCCGTCGATCGCCGCCCAGTCGATCTTCTCC
GAGAGCTTCATCAGAGGATGCTCTGGATTTACATGCCGGTCGGCGATCCACTGGAACAGGCTCGGTTGGG
TATGGGGCGATTTCGCCATGGAACGTCCTCTCGGAAAAAAGGTGAAAATTCCTCCATTTCCAAGAGGGAT
CATAACTTAACTATATATATTTGTCAATTACTTACGTGACTAGTTTTTCAGTATGAACTATTTAAAAAGT
GTGGAGGAATCGAAAACGCATTTTCGACGGGAACATTGGGAACAATGGCGTCAGTATTGGATGTTCCCAA
CTTGTTCCCATGTGTTCCCGTCCCAGAGTTGGGAACACTTTCCGGAGGCCGATAAACCCACGCCAGACAT
GACCCGCGCCTTACTTTGACCCGTTCCCATCCACACCTTTTCAGGATGATCCCTACTCGAACCTGCGCCG
CATGAGAGTGGTCCCGGATCTCCAAAATCTCCAAACAATCTCTCAGGATCTCAGTTGTCGTGACCTCCGA
ACGTCCTGCCAGCCACGGAGCGATGATCTCTTCCCACGAGTCCGACTGATAACGCGCTTCCTGTTCGTCT
TTGGCCTGTTCCGGAACTTCCCACCAACTCTCCCCGCCTTGGTACCGGTGGACCGCTTCGGCCCATAGCT
GGCCCCGGTCTCTGGCCAGGGCCTCCAGATCTATCTTTCCGCACCTGACGGGCCAAAACCGCCTCCCCCC
CGTCGGATCTTTGAGATAATCGTTGTCGTTCGCGGTCGAAACAAAAATGGACTGTCTCGGGTATCGGGCG
GGGTCCCGCCGGTAAGCCAGGCGGATCCAATCTGCGCGGGTGCTGAGTTGCATCTTGATGCGGTTGCGGT
CGGCGCGGCCCATCCCCTCAAGGTCTGCAAACTCGACGCACCACAGACCCAGCAGAGACGCCTCGAAATC
TCGGTTGTCCGGGGTGGCCTTCATTTCCGCAGTCCAGTCGTCTCCGAAAAGTGTTTGCAGGGAGGAGGAT
TTCCGGACGCCCTGATCGCCCTCCAGTATCACCATCGTGTCGAGTTTGGCTCCGGGATCGTAGATTCGGG
CGACGGCCCCGACGAGGAGGTTTTTTCCGACCGCGCGGGCGTACTCGTCGTCCCGGACCCCGTAATAGCC
CGGCAACAGGGTGTCGATCCGGGCGGTCCCGTCCCACCGGAGCCCGGAGAGCCAATCTCGCACAGGGTGA
AAGGGCCGCTCTCGGGCGACCGCCTCAACCGCTTCCCGGAGTCGGGCGATGGGAACAGTACATCCACGCC
CGTATTCCATTTCGACATGCTCGGCAAGCCGAAAAAGCTCTGCATCCTCGACGGCCCGGTCTCCGACGCA
AACCAGACGCAAGAACTCGTTGTACCTGAAGGTCTGCCCCGCCGGGTCGTTCCGGAGGACGAGCCCCAAG
GACCGGGAATTCGGGATAAGACGCCCGGTGGGGGTTCGGTCGAGCTGGCCTGTCCATGCCATGGAGACAG
GATCGGGGGGAGATGGAGAGGGAGGATCGCCAACCAGGGCGGTGAAATCCTCCAACGTATGCCCGGAGGC
GAGATAATCGTCGATTCCCTGTTTTTGGCCTTGGGGGCCGGGAGGAAGATCCAGATAGCGGACGGAGGCC
TTCCTGTCCCGGAGAAATCCTGCCAGGGCCTCTCGGGCCTTGCCGACCCGGGGGTTGGTCGCCACATCGG
AATCGAACGCGATGACCACTGTCCGCCCCCGCCAATCGACGCCCTTGAGGTCATTTATCGCCTCGGTACC
CGACCAGGTATCGACCCCAGGCAAGGCCAGACAATAGATCCCCCGGCTGGCGAGGGCGTCGGCTTTCTTG
GCTCCTTCGGTGATCCAGACCTCTCCTTCCGGTCCGGGGAATTGGATTCCCGTCGGAAAATCGACCCGAT
GGGCCGCCCCCATGGGGGTGTCGTATTTGACGACTTTCCCGGTTTTATCCTGTCGAGGCCGGTCCGGACG
GATCTGGACCGAGATGACCCTCCCCTCCCGATTCCGGAGCGGAATGAGAAGGGCCGGAACCCGGGATTGC
CAAACCTGAAAGCCCAAACTCGCCAAGACCGATTTGTCCCGAATTGTCCGATAGCCTCGGGCGATGACCA
CTTCGGGTGAGATCCCTGATCCCATCAGCATCGTGGCATGATCCGAGTCCAGCGTCCGGGGCAGGGCCTC
GACAATACGGTGGAGGTTCTCCGAGTTCGGTCGGGGTGTTGCCTCCAGGATTTTTCCACCGTTGGGATCG
ACCGGAGGGTCCAGAGCATCGAGATCGCGGATATGGTCGATCAACGGGTCACCTGTTCGCATTTTTGGTT
TTCCGGACGGTTTCGGCTTTTGTCGGTCGCCCAGGTCCTGGTCTCTTTTCCTTGGGGGATTTACCTTCGT
TGCAGTATTCCCTTTGTTCGGGTCTTTCTTTTCCCACCTCATGTTCTTCCAGCCACTTCAATACTGTAGT
CACCCGGTAGCGAACACTTGAACCAAATTTCAGATGGGGGGGTAATCTGTGGGGGGCAGTACACCTATTC
CGGCGGATGGTCAAAATTGAGATCTGTAAAAGAACAGCAAGTTGCTTCTCCGTCAGAAGCGGTTCCACTT
TTTAGGCTCCTTGAGATATAATGTTCCTATGAACAAACCAAATAATAGCATAGCAAACCATATCACTAGG
AAATAGTCATGTCAATATCCTTAGATCGCCGCAATCTTATTAAAATTCTTTTGATGTTGACCGGGCGTTC
GGCCTCTTCCTTGGCCTCAGAAACAGGCCTCAGCCGGAGCAATGTCACTCATTGGCTCAAACACGGAGGT
TCGTCGGTTGGTATTGAAAGACAAGATGAATTATTGGAGAGACTTGGTGTTTTTGGGGGAAGTATTTCGC
CGGATCGAATTCATTTTTGGATCCTGAAGACAGGTGATCTGACACCCCTAAAGGAAATCCTAGAATGGAC
CGCCAAGCCATACGAAATGATTTATTGCCTTCCGAACGTGGTAGATTGGCGTTACCGTTTTTCTGATTTG
ATTAAATTTCCGCTTCTGATCCGATCTATCGATCCGCTCTCCCCCATTCGGATCGTATTGATCCGAAAAC
CTTCTATTCTTGTTCCAGACTCGGAAATTCAAGAAGAAGATTCGATTCTTATCGATTCGGGGTTAGCTAG
ATGGTCCTTTTACGGGGAAATTAGTGTTGTAGATAAACCATTATTCGAACGATTCAAAAATAAAGAGGTT
TCGGTTCAAGAATATGATCAACTCTGGAACAGCTTAGAAACTGCTCCGCGAAAAGGAGCAACAAAAGCTA
GTTCGGATAAAATTTCAAAATTTTCTTGGAAAGAATTTGTTCATGAAATGGACCGGCGTGGAATTTCTCC
TGAAGAGGCCCTTCAGAGAATCGAAGGATGGAGTGGGGCGAAGATAAATGAGACGGATGAATAATGGCTG
AAATCACACGCAAAAGGACGGGGGAACTCTTAAGGGGAGTTTTTCAGATTCTGTCCGGAGAACCTGATGA
CGCGGTCAACCTCAATCCCGCGATAGAACAGGGATCAAATAGGCAAGTTATTTTCTTGTAACGGTTTTAG
AGGTTGCCTTCATACACCCGATGGGTGCAAGGGGGGGCAGCCTCCCCGCTCCCCGGCCTTCTGTCGAAAA
ATGTCGGCTGGGGGCTGAACACTCTCGGTCCCATTTGCTATTCTCTCTCCATACGGTTGAGGAAGCTTTC
CCCCAAGAGGCTGGAAGAGAGTGCGGCGGAGGACTGGGACAATGGGCAAGACAGAACGAGTCGAAGATAT
CGCGATCGAGCGGACAGACGAGGTCCTGACGGGACAAGGGGGACTCGTTCCTTTTATCGAGTACCTGAAC
GGGATGGGGATTGTTCGTTTGCTCCGGCAGTTTCTGCCGAAGGCCGGAAGCAACCGGGGGTTTTGCCCCA
GTGTCTTCGTCAGCTCCCTGATCCTGATGTTCGTCATGGGGGGAAAGACGCTCTCCGATCTGAGAGAGCT
TGCGCGCGAAAAGGGCCTGCTCGATCTCGACGGACTGGCGGAGATTCCCAACGAAGATACGATGGGCGAC
TGGCTGCGGCGGATGGGAGAGCCCAAGGATGGACAAAAAGGCCTTCTGGGACTGCGCCAAGCGACCGACA
GCGTCAACCGTGGGGTGATGGTGCGGGACGGGATCGCCGACTATACCCTCGACCTCGATGCGACCTTCAT
TGCCGCCGATAAGAAGGAGGCCCGGTACTCGTATTTGAAGGAGAAGGGGTACATGCCGATGATGGCCTCC
CTCTATGAAAACGGACTCTTCATCGACGACGAGTTCCGGGAGGGCAACGTCTCTCCCCAGGAGGGACATG
TTGCGGTCTACCAGCGCTGCAAGGCGCTGGCGGAAAGCGTGGGAAAGAAGATCGCCCGGTTCCGGGCGGA
CAGCGCCAGCTACCGGGCGGACCTGATCAATACGCTCGAAGGGGACGGGGTGCGCTGGACCATTACGGCG
GACCAGGACCGTGCGGTCACGTCCGTCATCGACCGGATCCCGACGTCCGCCTGGCAACCCGTCCCCGGGG
ATCCCGATGTGAGCGTGGCGGAAACGGTCCATACGATGGGCGCCACGAACACGTCGTTCCGTCTCGTGGT
GAAGCGGACGCGGGAGCGCTCCACGCCCTTGTCGGGACGTCTGGTCAGCTATCGCTATTGGGCCGTGGCG
ACGAACGTCGACGCGACGTGGTCCCCGTTCCGGGTGTTGGAGTGGCACCAGTTGCGGGGAGGCTTCGAGA
ACTTCCTCAAAGGGCTCAAGAGCCATGTGGGGGTGGGGTCTATGCCGACCGGAGAGACCTACGCCAACGC
CGTCTGGTTCCGGATCGGGGTGCTGACCTACAACCTGTTCATCGCCTTCAAGCGAGAGGTGCTTCCGGCC
GCCTGTCAGAGTTGGAGCCTTCCCACGCTCCGCTGGAAGCTCTTTTCCATGCCGGGAA
>gi|124127091|gb|AAWO01000044.1| Leptospirillum rubarum LeptoII_Scaffold_8062_Cont44, whole genome shotgun sequence
CCGATAAGAAGGAGGCCCGGTACTCGTATTTGAAGGAGAAGGGGTACATGCCGATGATGGCCTCCCTCTA
TGAGAACGGCCTCTTCATCGACGACGAGTTCCGGGAGGGCAACGTCTCTCCCCAGGAGGGACATGTGGCG
GTCTACAAGCGCTGCAAGGCGCTGGCGGAAAGTGTGGAAAAGAAGATCGCCCGGTTCCGGGCGGACAGCG
CCAGCTACCGGGCGGACCTGATCAACACGCTCGAAGGGGACGGGGTGCGCTGGACCATTACGGCGGATCA
GGACAGTGCGGTCAAGTCCGTCATCGAACGGATCCCGAAGTCCGACTGGAAACCCGTCCCCGGGGACCCC
GATGTGAGCGTGGCGGAGACGGTCCATACGATGGGCGACACGAACAACTCGTTCCGTCTCGTGGTGAAGC
GGACGCGGGAGCGCTCCACGCCCTTGTCGGGACTTCTGGTCAGCTATCGCTATTGGGCCGTGGCGACGAA
CTTCGAAGCGAATTGGTCCCCGTTCCGGGTTCTGGAGTGGCACCAGTTGCGGGGAAGCTTCGAGAACTTC
CTCAAAGGGCTCAAGAGCCACGTGGGGGTTGGTTATATGCCGACCGGAGAGAGCTACGCCAACGCCGTCT
GGTTCCGGATCGGGGTGCTGACCTACAACCTGTTTATCGCCTTCAAGCGAGAAGTGCTTCCGGCAGCCTG
TCAGAGTTGGAGCCTCCCCACGCTCCGCTGGAAGCTCTTTTCCATGCCGGGGAAGATCGTGCGTCATGCG
AGGAAGCTCCTCTTGAAGCTTGCAGTGTCCGTGGAGGACATCGCGTTTCTGATCGGAGTTCGCCAGAGGT
GTCGGCTTCTTTTCGAAACGGGATGATCGTCCCCGTTCGACTGGAGATGACGGGGGGGAACCGGCAGCGA
CAGGAAAGGTGCGTTCGGGTCAATTCAGGGGAATGTATTACGACAATCTATCATTTGCAATGACTTGCAT
GATGCAAAACCTCTCGCATCCCGGTTTGGGACGTCCGGGAGGGGCGAGTCGGAGCAGGAGGCGTGGAAAA
AGAAGGGGAATGCCGGGTCCGAGGGAGGATGGTCGGAGAGAAATTTTTGAGAAAATCGTCTTTTTAGCCT
CGGGAGAGTCCGTCCAAGTTTCTATCGCGGAATTCGGGGTCAACCCAAAAACCGAAATTGATTTTGCGTA
CGACCCTCACAGGAAGGGTGAAGAGAGGAAATCCAGATTTTCGAACGGGATTTCCTTCCTGACCCCCTGA
TCGTCTCCGGATGGGGGGTGAAATTCTTCCTCCATCCCGCCTTTGAACGGTTCTAAGGCGCTCTCTGCAC
GCAAGCCTCCTGTCTTTCGTGTGAGCGGGTCTTTATCGTCGAAAACAGAGCCGCCACTTCCGTCATGTGA
CGCGTTGCTGGCACATCAGCCGATAGCTTCGTTCCCGAAGCGTTTGAAAGAAGGGCAGGAGATCGTCCGC
CACCTTCAGAAGAAGCGCTCCCGCATGACGCACCACCTTTCCGGCCACCTGGTAGACCTGCCAGCGCACC
GTCTGGATCTGGGCGCGATCAAACGCCTCGGAGAGGATCTGTCCCCGAAACAGAAGAAAGAGGTTGTAGG
CCAGGACGCCAATTCTGAAAAAGAGAGCATTGGCTTTCGTCTCCCCGCTCGGCATCCGCTCCATCCCGAA
CCCGATCTTCAGCTCCTTGATCCGGTTTTCGGAGTCGTCTCCCCGCTGGTTATACCAGTCCAGCACCCAT
TCGGGGATCTCTTTGTGATTCGTCGCCAGCACCTTGTACCGGGTCTCGAAGGAGGGAGGCTCCGTCGGAA
GACCCGGAAGAGAGCCCTGGATCCGCTTCCTCACCACGATCAGCCGGAAGGCATTGTGCGTTTTGTTCAT
GGTGTGCACCGTCTCCGCGATGTGGCCGTCCCGGTAAGGGCGCCAGGCGGTGTCGGGAATCATCCCGATC
GCCGCCCGAACCGCCGCATCCAGGTCGGCTCCGACCACGAACCG
>gi|124127090|gb|AAWO01000045.1| Leptospirillum rubarum LeptoII_Scaffold_8062_Cont45, whole genome shotgun sequence
TTTGCGTACGACCCTCACAGGAAGGGTGAAGAGAGGAAATCCAGATCTTCGAACGGGATTTCCTTCCTGA
CCCCCTGATCGTCTCCGGATGGGGGGTGAAATTCTTCCTCCATCCCGCCTTTGAACGGTTCTAAGGCGCT
CTCTGCACGCAAGCCTCCTGTCTTTCGTGTGAGCGGGTCTTTATCGTCGAAAACAGAGCCGCCACTTCCG
TCATGTGACGCGTTGCTGGCACATCAGCCGATAGCTTCGTTCCCGAAGCGTTTGAAAGAAGGGCAGGAGA
TCGTCCGCCACCTTCAGAAGAAGCGCTCCCGCATGACGCACCACCTTTCCGGCCACCTGGTAGACCTGCC
AGCGCACCGTCTGGATCTGGGCGCGATCAAACGCCTCGGAGAGGATCTGTCCCCGAAACAGAAGAAAGAG
GTTGTAGGCCAGGACGCCAATTCTGAAAAAGAGAGCATTGGCTTTCGTCTCCCCGCTCGGCATCCGCTCC
ATCCCGAACCCGATCTTCAGCTCCTTGATCCGGTTTTCGGAGTCGTCTCCCCGCTGGTTATACCAGTCCA
GCACCCATTCGGGGATCTCTTTGTGATTCGTCGCCAGCACCTTGTACCGGGTCTCGAAGGAGGGAGGCTC
CGTCGGAAGACCCGGAAGAGAGCCCTGGATCCGCTTCCTCACCACGATCAGCCGGAAGGCATTGTGCGTT
TTGTTCATGGTGTGCACCGTCTCCGCGATGTGGCCGTCCCGGTAAGGGCGCCAGGCGGTGTCGGGAATCA
TCCCGATCGCCGCCCGAACCGCCGCATCCAGGTCGGCTCCGACCACGAACCGGATGCCTTTTTCGAAACA
CAGGTTGAACACCTCGGCCTGGTAGCTGGCGCTGTCCGCCCGAAACCGTGTGACCCGGACCCCGTCCGGA
AGCCGCCGGAGGCAGTCTTTCAGAAACGGCACATGGCCGGTTCCCGGGGAGACGTTCCCTTCCCGGAACT
CCTCATGGATCACCATCCCGGAGAGTTCCCGCACATGTCCCACCAGGGGCATGTATCCTTTTTCTCCCTT
ATAGGTCCAGTGGGCCTTTTCCTTCTCCGCCACGATCTGGCTCGCGTCGATATCGAGGGTGACCTCCCGG
ACAGGGGCTCCTCCCGCCTTTCTCCGTCGTCTCCGCAGCCTCTTTCCCAAAACGGTGACGACCCGGTCGA
TCACCCTCTCCATCGCCGAGAGTCCCGGACCTTTTCCGCCCATCCGTCTGAGCCATCGTCCGAAGGCGTC
CGTCGAGGGAACCGCATCGATTCCCAGAAGGGACAGGAGCCCCGCATCCCGCCCGATCATCCGAAGATCC
GAAAGGCTCCGTCCTCCTCCATTCAGCATCAGCAAAAGCGGAAGAACATAGGCCGAGGCCGAATATCCCG
CTCCGCTCCCCGGGGCTCCAAAGGCCCGGTCAATCTCCTTCCTGAGATCCAGGGAGTGAAGAAACTCCCC
GAACAGGACCAGACCCGCCTGTGATGTTATCGTGTCATCGGTCGCTTCGAGCTTGAAGGGAAGAACGTGT
TGTCGTACCATGAAGTTGCCCCTTTCGTTTCACCCTTCGGGTGGGTAAATGGTTTGTCTCGACAACATCC
ATTTTACCTGAAACGACAAGGGGTTTCTTGTTTTTCTTCCCCAACCTCCTTCAGTCAATCGCGGTTCTTG
GGGTCAAATGCTTCGTTGACAAACAGGAATTCACGCTCTAGGAGCCTGGGAAATAAGAAAAATCAAAAAT
TGGTCCGTCAACCGGATGACGCCCGTTTTTCACGCTCACATTTCCTCCGATCGCGGTCAGAGTTGGAGTT
TTTTCGGACTCCCCTCTCCATCTGACCGATATTTGATCAAAAAAGGGAAGATGCCCCCTTTCAGAGGGCA
TTTTCCGCCATCATTCCCGGAAAAAGGCCGCGGGGAAAGGCCGCTTTAGGGGATGTTCCACGTTTTTTAT
CTCGGCCCGCGCCCTCCGGCGCCGGTCCGTTCACGAGGCGCTGTTTCCAGGCCATCAGTTTCTTCAGGTT
GAACGCCCCGCACACCAGATTCCATTCGCTCTGGACCTTCTCTAACCCCCGACAGAAAAAGTGCACAAAC
CCCATGCCGGACTTGATCTGCCCGAAGACCGGCTCGACCGTCGTTTTCCGTTGCCGATAGACCGCTTCGT
TCTCCTTTTGTTTCTGACGGAGTTTGAAACGGGCCCAGGCTGTTTCTTCCACGCGCAGTTCTTCCAGACA
GCCGCAGGCACATTCTTCCTCGACTGCCCGATAGGTCCGCTTTCGTCCAAAGGTTGCGTAGACCCAGACG
AAGAGCATCCCGTGAGAACAACGGAGGGTGTCCAGCGATCCTTCCGTCTCCTCCAGAACGAACCCGGAGA
GAAGACGGGGCGCTTCCTCCTCTCCCTCCGCTTTTTTCCTCTCCCGTGCGGTCGCCACCACCGGGATCAC
GCCTGCTTTCTCGCAGGCTTCCAGGGTGTGCACGTTTCCATAGCCCGCATCGGCCACCAGCATCTCGGGG
CGTTCTCCGGCC
>gi|124127087|gb|AAWO01000048.1| Leptospirillum rubarum LeptoII_Scaffold_8062_Cont48, whole genome shotgun sequence
CGAAAAGATCCAGGAGACGGCCGGAGAACGCCCCGAGATGCTGGTGGCCGATGCGGGCTATGGAAACGTG
CACACCCTGGAAGCCTGCGAGAAAGCAGGCGTGATCCCGGTGGTGGCGACCGCACGGGAGAGGAAAAAAG
CGGAGGGAGAGGAGGAAGCGCCCCGTCTTCTCTCCGGGTTCGTTCTGGAGGAGACGGAAGGATCGCTGGA
CACCCTCCGTTGTTCTCACGGGATGCTCTTCGTCTGGGTCTACGCAACCTTTGGACGAAAGCGGACCTAT
CGGGCAGTCGAGGAAGAATGTGCCTGCGGCTGTCTGGAAGAACTGCGCGTGGAAGAAACAGCCTGGGCCC
GTTTCAAACTCCGTCAGAAACAAAAGGAGAACGAAGCGGTCTATCGGCAACGGAAAACGACGGTCGAGCC
GGTCTTCGGGCAGATCAAGTCCGGCATGGGGTTTGTGCACTTTTTCTGTCGGGGGTTAGAGAAGGTCCAG
AGCGAATGGAATCTGGTGTGCGGGGCGTTCAACCTGAAGAAACTGATGGCCTGGAAACAGCGCCTCGTGA
ACGGACCGGCGCCGGAGGGCGCGGGCCGAGATAAAAAACGTGGAACATCCCCTAAAGCGGCCTTTCCCCG
CGGCCTTTTTCCGGGAATGATGGCGGAAAATGCCCTCTGAAAGGGGGCATCTTCCCTTTTTTGATCAAAT
ATCGGTCAGATGGAGAGGGGAGTCCGAAAAAACTCCAACTCTGACCGCGATCGGAGGAAATGTGAGCGTG
AAAAACGGGCGTCATCCGGTTGACGGACCAATTTTTGATTTTTCTTATTTCCCAGGCTCCTAGGAGTGAA
AGTGCCTCACGTTCCAGCCGTCATGCCGGCTCCGGTACTTTTCGACCAGCGCCAGGGCTTCATCGACCGG
AGCGCGTCGGGCCGAGGCCTGGGTGAGGCGTTTATCCAAGATCCCCTTGATCCCTTCTTCCTCGACGCGT
CGGATATAGCGGCGAAAGCTTCATTCACTCATCCCCAGAATCCGACCGGCCTCTTCCTGCGTCAGGCGTC
CTTTCTTCCATTCGTTCCACGTTTCCTCAAAGCGCATCTTCCGGATCTCCTGTAGCACGGTCGTTCGGTC
CATCGAGGGCCCTCCTTTGACCCCTTATTGAACCGGACAACTGTTGCGCTACAAAACCGGACAGATTATG
TGCTCCCTACAATCAGCCTTGCGAAATAAGCAAAAAGATTGCGTTCGCCATATCATGGAGTTTCGTCCTA
ATTAGTTCATACTGAAAAACTAGTCACGTAAGTAATTGACAAATATATATAGTTAAGTTATGATCCCTCT
TGGAAATGGAGGAATTTTCACCTTTTTTCCGAGAGGACGTTCCATGGCGAAATCGCCCCATACCCAACCG
AGCCTGTTCCAGTGGATCGCCGACCGGCATGTAAATCCAGAGCATCCTCTGATGAAGCTCTCGGAGAAGA
TCGACTGGGCGGCGATCGACGGGGTTTTGGCTCCGTACTATTCTCCCGGGAAGGGACGGCCGGCCAAGCC
GACACGGCTTATGGTGGGTCTCATGATCCTGAAACACCGGTTCGACCTCTCGGACGAAGCGGTGGTCTCG
GGGCTTCACGAGAACTTCGTGTGGATGGCCTTTTGCCGGGTTCCGGCCGACGAAGCCCAGCACGTCGAGT
CCTCCACGCTGTGCAAGTTTCGGAAGCGTCTCGGACCAGAGGGAACGCAGGCAGTGGAGGCGGTCATCCG
GGACCAGATGATCCAGGCCGGAGCGATCCGGCGCCAGGTCATGCGCGTCGACACCACGGCGATGGAGAAG
AACATCGCCTACCCGACGGACGTAGGACTGCTTCAAAAGTCCCGGACGCGGGTGCTTCGGCTGGTCCAAA
AAGCCAAGGCGCTGGGAGTGGCTGTCCCC
>gi|124127072|gb|AAWO01000063.1| Leptospirillum rubarum LeptoII_Scaffold_8241_Cont63, whole genome shotgun sequence
TTGAGAATATTGACCTCAGTTTTTAGCATTCGGTTCATCCCCACGAACGTGGGGAATACGGCCCTCTTTT
CAATTCTATCCTGCCGATTGGCGGTTCATCCCCACGAACGTGGGGAATACCTTGCAACAAAACTCTCAAA
TTCCGATTGAACCGGTTCATCCCCACGAACGTGGGGAATACGGCCCTCTTTTCAATTCTATCCTGCCGAT
TGGCGGTTCATCCCCACGAACGTGGGGAATACTACCTGCCGAAGAGCGCGGAACTGATGACCGCCGGTTC
ATCCCCACGAACGTGGGGAATACTTTTTCCTTCTGGGTCCGGGTTGGTGTAAGGGCGGTTCATCCCCACG
AACGTGGGGAATACGTTTCAGGGAAGGACAATCCCCGGCATCAAGTCGGTTCATCCCCACGAACGTGGGG
AATACTAGCTTTGAACGACGAGGCCTGGGGTGAAGGGCGGTTCATCCCCACGAACGTGGGGAATACCATA
CCCTTTCAATCTTCCGACCCGGTTTTTACGGTTCATCCCCACGAACGTGGGGAATACATGCCCCCGGCTG
CCTCGATGGACTCGCCTGCCGGTTCATCCCCACGAACGTGGGGAATACGTCTGGACGCAGGATCTCCCTA
GTCAGCTCTCCGGTTCATCCCCACGAACGTGGGGAATACGTCGAGGCAGATCCACTCGTATCTCATGCCC
TCGGTTCATCCCCACGAACGTGGGGAATACACGGTAGAGGCGCTTGTGCGGATCGTCGAGGACGGTTCAT
CCCCACGAACGTGGGGAATACGCGCGATGGCCCAGGCTCTTCGTACCCTCGAACGGTTCATCCCCACGAA
CGTGGGGAATACCTTCTCTCTCGACGCCGATCTTTTCCCGGTAGCGGTTCATCCCCACGAACGTGGGGAA
TACCCGTGAGGAGTGGCGGGCTCCTTGGAACGCGACGGTTCATCCCCACGAACGTGGGGAATACCAGAAC
AACGCAACTTTCCTGTCCTTGACCATCGGTTCATCCCCACGAACGTGGGGAATACGATCTGATAGGAGGG
CCCGTCAAAAAGGGCGCCGGTTCATCCCCACGAACGTGGGGAATACGGAAAAGCGCCCCACATGTCCCTG
ATATGGTGCGGTTCATCCCCACGAACGTGGGGAATACAACTCTCGGCCCTTTGCCATGCGATCGGCGTGC
GGTTCATCCCCACGAACGTGGGGAATACAAGTCAATACCTCCTCTCCCTAAAGGGTGTTGACGGTTCATC
CCCACGAACGTGGGGAATACCCTTCCGACTACCTAATTGAAGTGTATAGATTTTTTTGCATACTAAAAAT
CTACCAAAAACACAGCTCGTTAAATATCTTTCAGTGAAGGATTTCTAAGGAGGGTCCCCAGACTCTGAAT
TCGATGGTATAGGCACAAATGAGACGAGCTTCACCCCGTCAATATTGACCGGTATCCTACGATTCAATCC
TAATGTTATGAAATCAAATCCTGCCTCAGTATTTGTACGCCATGCCATAACCGCATTTCCATCACCGATT
CCTTCCTCAACCTGTTCCCATAGATACTCTCGCACCTTGACTGAATAGTTTCCAACATATATCCCTGCCC
GTATTTCCAAAAGCCAAATTGCCAAGCGCCCCCGTAGTCTAGGTGGAGCATTTTCAACTACGATGACCAA
CATCGCCTATTCCTTTTGGATTGGGTATCGCCGGTTCCAAAGCTTCTTTTGGGGGATCGGGGGGCTTGAT
CTCTCCGGCGGAGAGAATTTTCTCGATATCCGGAATAATACGCTCAAGGAGTCGGGTTTGCCGAAATGCA
TCCCGGCATCCTAATCGAACGTCCTGCTCAGGATTCGAAGATGCTTTGGCAGCCACTCGGAAGGCAACCG
GCACAACTGTTTCAAATTTGTAAATGTCGGCTATATCGTAGACAAACGACAGGGGTTTGCCGGTATGAAT
AAAACCAACGGCCGGTGCATAGCCAGCGGCCAGAACAGCCGCTTCAGTGACGCCATAAAGACAAGCGGTC
GCGGCAGAAAGACATCGATTGGGAATGTCGCCCGTTTCCCAATCCTCCGTATCGTAATTTCGGGCTTTCC
ATTCGACTTTATAGGTCGCGGCGATCTGTTTATACATTTCTCGCACCCGTGCTCCTTCGATACCTCGCAA
CTGTTCGACACTCCGCTTCAAAGGTGGTTCTTCTCCAAAACGCCTGGCATACATTTGGCGCACAACCTTT
AGTCTTGTCGTTTCATCCAGAGCGAGTCTTGCTTGGTAGAGCAAGCGATCCGCCCGAGCCCCTCCCGGCT
GACCCGATGAATAGAGTCGAACCCCGGCTTCCCCCACCCATACCAACAATGTTCCTGCACGTGAAGCCAA
GGAAACAGCCGCATGTGAAATACGAGTACCTGGCTCAAGCATGAGACAAGCGATCCCACCCAATGGGATG
TGAGTTCGCACTCCGTTCTTGTCCACCACAACAAATGCCCCATCAAGAACATCCACATTTCCTTTTTCCA
CAAAAAGAATGGAGAGCCTTTCCTTCATCTGAATCGGTTTGACGGGGGGAAGTAGATTAGTCATGCCCTG
TCGGCACCACAGTCAATAAACCGAGGCCCATCGCTTTGCCATGCCCGATTCCAGATCGAAGAGCCATGAG
AAATTTGTCGGTATCCGAAACGATCAAGACTCCATCATAACGGACAGAATAAAGACGAATTCCGTTTCCA
TTATGCTGTCTTCCCTGAAGCATCATTTCCTGTGAAATCCTGACTGGAATCTGCTCCGATGATGTGGGTG
GGAAGGAAAATCCATGCTGTTCCCCTTTCCGGGAAATCCATCTCATTTGCTCTTCGGGGTTAAACAATCC
GAAGCGTTTTCCATTGCGCGTCACACAGGGATTGGCTTGAAGCCTGAAACGAAAATATTGTCCCGATTTG
AATGAGACGAATGCGAAGCGTTCGTTTAAATCGATGGGGGGATCGGCTTTCGCCAACCATCCTTTTAAGT
TTATTCTTGTCCAATCCGGCAGTGTTTGGCTTTGGACGAGAATGAGGGGGAATCCCAACGAATCGGTTTC
CGGTTCGAGCCTCCATAAAAATTCTCCCTCTGAACACTTTTGGGATGGAGGGGAAAAAGCCCGACATAGG
GTCGAATGAAGCTGATAGGGATCGGAGAGATCCCGACGAGCCTCTCGGGACCGAGGATCAAGATGAAGTC
TATGCAGGAACATGGGTCTCCTCTTGCGATGGGAATGGAATCCACTCCGAGCGAACGAACCGAGATCCAA
ACCGCCTCTTTGCAAAGGATGACAAGGGCTGGTCCATCTTGAGGACACCGGTTCCATCTTCGGATTCGAA
TGTAATCACCAATTTTTCAGGGAGTCTTTCGTTCCTCCGACGGCATGCGATCCAGGGAAAATGTTCCAAT
GCTTCCCGGAGCGGGACATTCTTCAATCCATTTTCTATCCAGATCGGTTCGGACGGAACATAGGATTTTC
TCCCCAAAAACAGCGGCCAGACAGGATTCTTGAGGGCAGAATTTATCTTTTCCAAAAGAGAGACTTCAGC
GGATTCGAAACCGACAAGAAAAACTGCATCGGCAAGATATTCCCTATATGTAACAGCCGTTGGGTGTATT
TTAGAATGGTCTGCGGAAATAATCTTTGATGCTGTCTGATAATCCCGTCTCGGAATTCCCGGCCTGTCGT
GTCGGACCCCCATCGATAGTCCAGCAAGAGGTTCGAGATCGTCCCAATTATTACGGTCGATGCCCAATGC
GGCGGCAAGAAGCCCGATGACTCCCGACTTGCTCGGCTCCTTTCCGGTATCGCGTTGATCGAATCGACTG
CTCGTCCCCCATGATTGCATGGGGCTGACCAGGCGAATCAACAAAGTTGGCATGATGTCACCTCTCGATG
GCTGAAAGGGTCTTATTGAGAAGATCCTCCAGGGAGGCTACGACCGTTCCGTATCCATTAACGTTGGTTC
CAACAAGATTGATAAGGAACGTTTTGTCTTCACCACCGAAAGCAGACTGCAAGGACTTGGCCTTCTTCAC
AAGCTCATCTGCCGACTTTCTGGTGAGGGATTCGCCTTTTTTCGGAAATACAGCCGTCTCGAATGCGTTT
GCAAGGTTGCGGGGTCCAGCGTTGTGACGCACAGAAATTGCAATAAATTCCGGTGGATTATGGGCGGCAA
AGGAGTTTTGTTTTCCAGTCGGTTCCGAGATAATAAATGCCTCTAAAAAAGCCCGTATGCTTTTGTTGGT
AAGTTCGGAATCATCATGGAGATTTTTGTTCAAAGCTTCCAGATCCACAACGGCATAACGATAAAAACAG
GCCGAATTGAATTCCACGGTCCCAATCATATCGGATCCAGCCGTATCATCCGGCTTCAGATCGTCGATGG
CCGTATAGTAATCGAACTCACGCTCAACGGCATGGGTGGAAATGGCATGGGCCACCTGGCAGGCGGCGTT
CTGGTTTTTCTCCGGGATATCGGCCAGCATTCGACCAAAGAGGGCAATGTCTATGGATTTGCCACCGTTC
AAAACAGATTCAAGCTTTTCCTGAAATTCTTTCGGAATATTGGGCTTTTTATTTTTCTTTCCTTTTTTAG
GCTTTTGTTCTTCAAGACTGACGGTATCGGGAGTTTCTTCGTCTAATTCGGAGTTATCTGTTTCAATCGG
CTCACCAACAATTTGATCCCAATATTCGTCGATCGCATTCGCAAAGTCTTTGATCTCTTTTGGAGAGAGA
AACAAAAGATATTGCGTTTTTTCATTCTTGGGTTTGATCTTCAAATAAGAGAGGGCCGTTTTTGCTTTTG
TGATGGTGTCCGATATGTCCCTTTTTTCTTTAAGTAAATCCGCTATAGCCTGGTAAATCCGCTTTGTTCT
CACACCGATTTCGTCCGGAGAGAAAATGCCATCCTCTCTTTTATGACAGAAGAAATCCCGGACAGATCTC
TTGATGCACTGGCTGGAGATGCGGGCTCTTCGGGTTCCTCCGAAAAGGGCATCTTTCGGTGCTCCGGTAT
CGTCACGATTCAAGTTCGAGGGAGCAAAATTCTGAAGCACATGGATTTCAATCAATGTTTTCATTCGCTG
ATCTCCTTTTCAATGGAATGTTCTTGGGGTGATTCTTGGATAGATGAACAATAGAAGTCTCTGGCCCATC
TGTTCTGCACGAATTTCTGCTCGGAATTCCAATGAAGAAGTCCTTCCAGCAGATCCGAAAAATTGATGTT
CTGGTCCTTAAGTAGTGCCACCATTTGCCGGAGACGATGGGGCAACTGATCAGGGTCGGCATCGAGAAGT
GCGATGAAGCGATTCTCGGTGGAGGCACTTGTGTTTTGATGGTTTGCACACGCCTGCCCAATTCGCAAAG
ATGGACCCTTCCGGTCTTCCCGCCAATGTGCCGCCCATATTCCCGCCACGAGATAGAACATTTTTCTTCG
CCAGGCACTTTCATCCTGGTCCCTCAGAAAAGGTTCGACATAAGGATAGGCGGGTACAAACGTTCCGGGA
TCGAAGGAGAGACTTCTCCGCAAGACGGCTCTGACCTTCGCATCTTCCTTGTTCATCTTCTCAAGCCATT
CAATAAACCCTTTCATGACGCCTCCTCTGGGGATTCATACTTTTCAATTTCTTTGTCCAGTTCATTTAAT
TTTTTGAATATAAGTTCCTCTGATTTCACGATGGCACGGATGGTCCAAACATCTCCGTTGGATACCATGG
TGCGCTGTCCTTCCCATGCGTTCCCCAATATGTTCCGGACATTCCTCAGCCATTGGCAACGAATATCATC
TGGATCCCGATCGATGGTGTAAGATTGAAGAACCTCGTGAAAAACGGATTCGAGTCTGGACCAGTACCAG
GAAATTGATGGCATTTGCTTAACGACATTGCTTATATCAGATCCCCTTGGTTTCCGATCCCCATGGCTCA
AGATGTTTCGGGCATATGAACGACTGGCCGATCGGAGTGACTCATGAGCGTCTTCCGCGATGTTCAGAAG
TTCCCTGATCTCCGTTCGGACATCATTCCTGCCAATGATTGCTTCGGGCAGGCAAAAATATTCCATTCGC
CAATATTCAATCTTGGCTTGGTCGTTACTTTGACCGACAATCATCACGGATCTTGGAAACCTCTCCGGAG
TGGACCGGGACAATCTCACTGCATGGTCTATCACGCTCGGTGCGAGATTCGATCCGTCCGGCAACAGAGA
GTCGAAATCTCTCCATAGACCCCTCTCTTGCAACCTGAGGGGGAGTTTTCCCTTTTTGGCATCGATTCTG
TATCCAACCATTGGGTCGATTTGTGTTCCGGCTTGATGTTTGACACCAGAAGCCAGTGCCAACCTCGAAA
CTCCAGACTCATCCGGTATCAGCCGAATGGAGCGTGTCCTCCATGTATAAAGATCAGCCAACCCACTTGC
AGGACGCATCAATCCACTCTTTAAATCTTCGACTGATTCGGGGTACCTCTCCCAAACAGGGATGTCGGAG
GGAACAATGTCCCTGTTTTGAGGCACAAGGGAAAAAAGAAGGGTATCTTGTAAACTTGCACCGAGAGGAA
TAACCATTTCGGAGATTGCCGAAGGAGCCGATCCAGTGTGTGCTAGCTCGCTTTTTCCAGAGCTTACAGA
AAAGGTTTGTGTCGCCAGTATCCAACGACTTGCCATGGCTTCCGAGATGACTCCCGGTGCTGTGACATCC
ACGTGATCGAAGAGAACTTTGGCATTGTCGGCATTGTGTTCTGCGGCAAGCACCGTCCACGCTTTCAATT
CTTTCGGCTCGAATGTCGGAATCTGGAAAAACGGAAACTGTTCATCGAATAGCCAGAACCGATCACGCCA
TTTTTCAAGATAAGCCGTTATCCTGTCGGCGGGGAGTCCATTTTTGAAAAGATCCTTGGCTTTGTCGATA
TCCGTTGGTCCTTCCAGTGTCCGATAAAGAATGGCGAGAAGAAAACGGTAGAGCGAAGCGACAACGAACG
GAGACGGATCTTCAATCACCGCGATCTCCTTGGATCGCAACAGGGTCTCTCTAATTCCCAACTCATCCAG
GCGTCCATCAGGAAACCGTACCGGTATCCATTTTTCGTCAATCAGATTGTAACGTCTCATCGTTCTCAAA
TGGTCTCCTCCCTCTCATAGACAATGCCCAAGTCGTCATCGAGACGGACGTTTGGCTCTTCCGTCCATCG
TCCACTATTGTCCAGTATCATTGGGAAGCAATTCCGAAGGAGCGATGAGTCCCTCCATCGATTCGGAACT
CCAAATTCCTTGAGTTTCAGGACCACATTTTTTCGAGACAGAGAAACAGACCTCAGAAACAATTGCTTCT
CAAATGACCATTCCATCGGTTTTTCGAAATCGAAAGCATCCTTTGGATAAAGAGGAATCGCCATGACCGA
ATCCTCTCCGAGTCGTGTCTGTGCCATGAGGGATCGATGGACTTCAGGACTATCCTCATCGTAAAAAACA
AATCGTGCCGGATCGTTCCAGGACGCATCGTCAGGGAACCCAATAATCGACTGGTTCGCCTGTCCCAGGT
GGGCCATCGTTTTTCCTTCTTCGGAGATCAACGCTTCTTCCATCCGTTTTGCCAAAAACTCCGGAACATC
TTCCAACTCTTCGTAGACCGTCTGCACCAACATATCAATATCGTCCGGAAGGATCAGGCTCTCTCTGGAT
TTCAGGCATACCCATGTGCGCAAGAGAACATCCTCCCTGTAAATCTTTCCCCACCAAAGGGGTTTTTTGA
GTGAGGGTGGTGATTCTTCATCCAGACCCGCAACCATGAAGGTCGGTTCGGAGAGAGGTCTGCTATTTTG
AGAATGACGCCAGAGACGACCCGCACGCTGAAGCAGGAGGTCGACGGGGGCCAAGTCCGTGGCAATCAGA
TCGAAATCGAGGTCGAGACTTTGTTCGGCCACCTGCGTGGCAATCAGGATTTTTCGTCCATCGCGCTTGC
CGTTGATTCCAAATGTATCAAGGACGTGTTCCTCTCTGATTTGTCTGAGATCCCCAGGAAAACGGGCATG
GAATAAAAATACTTCTGTCCCATCAGAAAGCCGTTTACCAACACGTTGACCGTTTCGCTCAAGGATTTCC
CCATCGGGAAAAAATCGATAGAAATCCTGGGCACGCTGGACCGTGTTGAACAGGGCCAATCCCATACCAC
AACTGAGCTTTTCATTCAGTGCAACGGCAATATCCGGAAGAGAAGAGGAAATACCCATCACATGCACAGT
CAGACGACGCTTGGAATCTGATTCGAAATGTTTTTGGCGAACAGGTTTTCCAGGACAAAAGACGGAAAAA
CGCGGGTATGCAGCCTCCGGGTCGGGAAGTCTGCTCTCGCCAATCTTGAAAATCTTTTTTCTAATGGAAG
GCGGAAGGGTCGCAGAGAGGAGAATGACCGATGATCCAAGGGCCAGCAGCCATCGCAGGAGATGGACGAG
CAATGTTCCCGTGTAGGCGTCATATGCATGGATCTCATCAAAGACAACGACCCGGTTAGCGAGCCCCCAC
AATCGCACAAAATGGTGGCGAACAGGGAGAATGGGCAACAGAGCCTGATCAACCGTGCCAACGCCGTATT
CTGAAAGAAGCGCCCGTTTTTTACCCGTAAACCATTCTCCGGCACGGATGCCTCCCCTTGCTTCAGTGTC
ATAAATTCCGGACACTTTTAGTTCTTGAAACTCTTCATTGAGCAATCCTCCTCCGTGCAACAACTGAAGG
TCGAGAATTCGATCTGTTCCAATCCTGCGCAAAAATTTAAGGGTTCGGCTAAACATGGCATTCCCTGTCG
CTTTTGTTGGCAATGCCACGTATAAGCCTCGATGTCCAAATCGTCGCTGCAGTTCCAGAAAAGCAAAGAA
GGCAGCCTCAGTTTTTCCCTCTCCCATTGGGGCTTCTAGAAGAAGAATGCCGGGTTCTGTCATGTATGAC
AGAGCGTCCATCACCGATACCTGCAATGGACGAGGGGAACAGTCAAAAACTTGCTTAAAGGTTTTGGGCT
CAATGGATAATGGCGTTCGGAATCCCCATCCGATGGCATTCAAGGCTTGGTTGGCTTCCACTCTTCGTTG
TTGAAACCATATTTCTAAATTTTCACAATCTTCAGGATGACCGTAAGGGAAATAATCCCTGTTGGACCCG
ATCCAGTCCGAGAAGCTCGTGAGACCAGCCAACAACATGAAATCGGGACCGGACAACGAATCCTTCTGTG
GAGGCATTCCGGGACAAAAAACTCCCGACAATGCATCAAAATAGGTTTGGCGCAGTTCAGCCCATCCTTC
TTTTCCAAGGGCATATCTATCTCCGCTGAGACGTTCAAGAGAATTAGGGGAGGATCTTGTTCCATGATGA
CAACCAACAGCATCGGCCACCAATTCGGCCAAATCGTATTTCCAACCTTTTTTCTGAAGGATTGCAGCAA
GTGAAATCTGACTAACGAAGGCATGGTTGATGTCAGTGTTCGGACTTCGTCCCGCGTCAAGATCCGTCAT
GTTTTTCCATTTGCACTGAAACCCTGGGCAAGCCTTCCCAAGATCGTGACATGCAATGACAAGCAAGAGC
CATGGACGAGCCTCATCCCACTCCATTCCCAGAATTGCCCCTATTTTTTTATGCGTTGATTCGGGTTCGC
GCTCTAGAATGGCGTCCGCACAGGCGGCGACATCCAACATGTGCAGAAGGAGGGGATGCCATGACAGATC
TTTAGATTTCTCTGTTTTAGCCCAAACTCTAAAAAAAGAACTCTCCATCAAGATTAACCTTTAAAAATAG
TATATTATAATATATTATTATAAAAAATAGCTGATTTAATCTATGAAATAACTTCATCCTATACAAATTT
TTTTTACTTGTCTTATTTGGCAAGCTTGCCGTGATTTAGAATAAGGACTTATCCATTAAGGTTGAGTCCG
TATATTGCTAATGAAATGGTCCCTCCCCCTTCCTTAACGGCCTCACGATGGGCCAGAATGGTGGGTGCTA
ACCAACACCAATC
>gi|124127071|gb|AAWO01000064.1| Leptospirillum rubarum LeptoII_Scaffold_8241_Cont64, whole genome shotgun sequence
AAACAGCACTCCAGCGGCGGCAAGAATGTGCTTCTGGGGATCTCCAAACGAGGAGACACCTATCTACGCA
CCCTCCTGATCCACGGAGGGCGGGCGATGGTGCGCTCCGTCATGAAGATTGCCGCCGCTGGGAAAGAGCC
CGCGGGACGCAATACCTGGATCCTCTCCCTGTACGAACGGCGGGGATACAACCGGACGGCAGTAGCGGTC
GCGAATAAGAACGCCCGGGTCCTGTGGGCTCTCCTGACCAAAGAGGATGCGGTGTATTCTCCGGCGGGTC
CCGCGCTCCGGAAAACCGCCTGATCGGGCAATAGGGACACAAACGAAAAATCATCGGCATAATCCTGACG
AAAGGAACGGCTTACAGACTCCCACCACCAGAATGCGTAGAGGGGACATCCCCCGGATGACGGACCGGTC
AGACCGGCACTTCCAGAACCTGAAATTTACAGAGGCTTTTGAAGCCGTAATGCTGATCAGGAGGAAGTGC
GCGGAACTTCATCGAGGCCCGGAAGGACACCTTCCACACAGAGGCCGGATATATGGCTGCAGTGATCGTC
CATCAAAAAGGGAAAAACCTTTTGCAACCGGGGAAGGGACCATATATGTACATTCTTATTTGGCCTGAAA
TAGAAAAAGGTCACTGTCTTTCATGCGAACGGGCGTTTCCGAAACAACCGATTCTCAACAGGGAGGAACA
AGGGCCGACATTCACGTTACCCTAATCCGGATCTGTTGCCCAATTTTCTGTCCGATAAAGGCGAAAGAAT
GAAAAAGTTGCTCGAACCGGTGTTGAACCAGGTTCCGGAAGACCAGATGGTCGATCATCCGGGGGCGGAT
CGTCATGAGCGCTCAAGCGCTCGGACGGGCTACCGAAACGGATACCGGGAACGACAGTTGCCGACACGGG
TGGGAACACTGGTTCTTCGGGTTACCCAAACCCGGGACGGAAATAGTGCGACGGATTTGTTCCGACGCGA
CCGGCGCTCTGAACAAGCCCTGGTCCTGGCGCGGATGGAGATGGTGGTCCAGGGAGTCTCGGCCCGGAGG
GTCGCGCACATCACGGAAGATTGGTCCGTCTCCGTTCCTCCCGCCGGATGCTGTGGTGATCCTTGTCAGA
AAGGACGGGAGCGTGGTTCCGGCGGCCGCATTGACTGCGACCGGCGTTTCGGAAGACGGACAACGGGAGC
TCCCGGGACGACAGGCTTCGGGATTTCAGGAGCCGGGGACTGTGTGGGATGGACCTGGGGGTCTCCGATG
ACCACAAGGAGCTGAAAAAAGCGGTTCAGAGACATTTTCAGGAGTCCCTGGCAACGATGCCAGGTCCCCT
TTCTCCGGAACATTCCGGGTCATGCGCCGGCCTCCCAACGAAGGGGCCCGAGCCCTCAAGAACGAGTCTT
GGACGCCTTTTTGAAGACGGCCCCCACGTCGTCTGAGCTATCAACGGATTATTTTGGACTGTGCTGGACC
GAAAACAACAAAAAAGCCAGCATTTACGCTGGCTTCATTGAATTTATTGGATTGACACGGATGGAGCTGG
AAGATGAAATGGTGGAGGCGGCGGGAATTGAACCCGCGTCCGGAAACAGTCCGCCAAGAACCGCTACATG
CTTAGCCCCTGTTTAAGTCTGACCAACGACGGGAAAGAGGGGCGTACCCGTCATCAGCGAGCCTGTAAGG
GTTTAACCTCGGGAACCCAGGCATGTTCCCTTGGCGATCCTGCCTTCTCCACGCCTTCGGATCCGGGCAG
GCGCAAAATCCGATAAGCGCGCTCACTTAATTGTTTAGATTAAGCAGCGAGAGCCAGCTCTTCGTTGGCA
GTTGTCTTTTTCCCAAAGGTTTTACGAGGACCTGGGACCTCGGCATGCTGTCCTTGCTTTCTCATCCCCG
TCGAACCCGATCGCCCCCGTGAAAATCGAACGTGTCGGTGCATGGAGATCTCGGTTGACCGCCCTTAACG
GCCAACTTTCTGTTTGGAACGAAAGACCCGCTGAATTTCCCGGTTGGCCTCCCGTTCCCGAATGGCATCT
CTCTTGTCTCCCTGGGTTTTTCCCCGGACCAGAGCGATTTCGACCTTGAACAGACCCCGGGGACCCGAAT
AAATCCTGAGGGGAACAACGGTCAGACCCTTCTGGCGAACAAGCCCCATCAGACGGAGGATCTCCTTTTT
GTGCAA
>gi|124127069|gb|AAWO01000066.1| Leptospirillum rubarum LeptoII_Scaffold_8241_Cont66, whole genome shotgun sequence
AAGATCCAGGAGACGGCCGGAGAACGCCCCGAGATGCTGGTGGCCGATGCGGGCTATGGAAACGTGCACA
CCCTGGAAGCCTGCGAGAAAGCAGGCGTGATCCCGGTGGTGGCGACCGCACGGGAGAGGAAAAAAGCGGA
GGGAGAGGAGGAAGCGCCCCGTCTTCTCTCCGGGTTCGTTCTGGAGGAGACGGAAGGATCGCTGGACACC
CTCCGTTGTTCTCACGGGATGCTCTTCGTCTGGGTCTACGCAACCTTTGGACGAAAGCGGACCTATCGGG
CAGTCGAGGAAGAATGTGCCTGCGGCTGTCTGGAAGAACTGCGCGTGGAAGAAACAGCCTGGGCCCGTTT
CAAACTCCGTCAGAAACAAAAGGAGAACGAAGCGGTCTATCGGCAACGGAAAACGACGGTCGAGCCGGTC
TTCGGGCAGATCAAGTCCGGCATGGGGTTTGTGCACTTTTTCTGTCGGGGGTTAGAGAAGGTCCAGAGCG
AATGGAATCTGGTGTGCGGGGCGTTCAACCTGAAGAAACTGATGGCCTGGAAACAGCGCCTCGTGAACGG
ACCGGCGCCGGAGGGCGCGGGCCGAGATAAAAAACGTGGAACATCCCCTAAAGCGGCCTTTCCCCGCGGC
CTTTTTCCGGGAATGATGGCGGAAAATGCCCTCTGAAAGGGGGCATCTTCCCTTTTTTGATCAAATATCG
GTCAGATGGAGAGGGGAGTCCGAAAAAACTCCAACTCTGACCGCGATCGGAGGAAATGTGAGCGTGAAAA
ACGGGCGTCATCCGGTTGACGGACCAATTTTTGATTTTTCTTATTTCCCAGGCTCCTAGACTTCCCGGAC
GTCTTTTTCCCCACGGACCCAGAATTTCTGGAATTCTTCGAGCTGGGTCAGTGTCGACATGTCTTTCATC
CGGTCGAGGAAAAGATGTCCCCGGAGGTGGTCCGTTTCATGCTGCAGGACGACAGCCGGAAAGTCTTCCC
ATTCGAGGGTGATTGTGTTGCCGTGTCGGTCAAGCGCCTCCATCTTGACCGCCCGCGACCGGGTGACTTT
CCCCCGCAAGTTGTCGACGGAAAGACATCCTTCCCATCCGGTGCGGGTCTCTTTGGACATGTATTTGAAG
ACAGGATTGATCAAAACAAGAAGAGGGATGGGAGGAGCGTCCGGATACCGGTCATTTTCCATGGACTCGA
TGACAACGACCTGCTTTGAAACGTGCACCTGTGGGGCGGCGAGGCCAAGACCGTCACTGTCCCTCATGGT
TTCGATCATGTCGTCCACAAACGTCTGAAATTCATCTGTTTCGATCTCTTTCGGGGAAATTGGTTCTGCG
ATTTTTCTCAAAATCGGATTCCCCATTTTTGCAATTTTTAAAAGGGCCATCAGAACTCCACTCCTTTCTG
GGCCAATATTCCTTTGTCAAAAGGATGTTTGATCGCTTTCATTTCGGTTACCAGATCGGCCCGTTCAATC
AGCTCCGGATGCGCGTCCCGACCGGTAAAGACCAGGTGCAGACCTTCGGGTTTCTTGTCCAGCAGTTCGT
GGACCTGCTCCATATCCACATAATGGTAACGCATGGCCACATTGATTTCATCCAGAATGACCATGTGGTA
TTTCCCTGACAACGCTTCCGATGCTCCATGGAAAAAAGCCTTTTGTGCCACTTCCCTGTCTCTGGCAGGA
TCTTTTGTATCCCAGGTAAAACCTTCCCCCATCGGGCGAATTGTCAGAATCCCCTCGAATTTTTTGGCGG
CATCCAGTTCTCCATAATGCCAGGACCCTTTGATGAACTGGACCATCAGCACGGGCATGCCATAACCGGC
TGCACGAAAAGCCATTCCAAGAGCCGCCGTTGTTTTTCCCTTTCCGTCGCCGGTATGAACGATGACAAGC
CCTTTTTTTGATTCTCCCTCATTCGTCACGGCAGAGCTCTTTTCTGAAGTTTTTCTCCGGTATGAATATC
GTATTTCCGGTGGTACCCACGGGGAGTGACCATTCTACCTGAAAAAATCCGCGTCTGGGAGTTTCCCACC
AGGATTGTTGTCAGCATGCCGATGGGATGGTTCAGCATGTCCCGGAGGTTGGACAGGACGATAGACTCTC
CTTCTCTCATGGCGCTTTTCACGATTCCGACAGGGGTTTCTTCAGAACGGTGCGCAAGGAGTATTTCTCT
TGCTTCTTCAATCTGGCGAACGCGTTTGGATGATTTCGGGTTATAGAGGGCGACGACAAAGTCCGCTTCG
GCTGCAGCCCGAAGTCTTCGGAGAATGACGTCCCACGGTGTCAGAAGATCCGACAAGCTGATGGAGGCGA
AGTCGTGCATCAGGGGGGCTCCCAGCACGGATGCGCAGGCGGACAGGGCGGTTACTCCCGGAATGACTTC
CACGAGAATTTCCGATCCCGTCCACCCTCTGTCCGAAAGGACTTCGAACGCAAGGCCCGCCATGCCATAG
ATACCAACATCACCGCTGGAAACGAGGGCAACGGATTTTCCCTGGTACGCCAGATCAACCGCATGGGATG
CCCGTTCGATTTCTTCGGTCATTCCGGTCTGGATGATCTCCTTGCCCTGGATCAGGGGCCGGACGAGTTC
AATATACGTGCGATAGCCAATGATGCATTCCGCTTCTTCAATCGCCTTGCGGGCACGGAAAGTCAGGTGT
TCTTCTGCTCCGGGTCCGAATCCGACAAGAAGCAGTTTGCCTTTTCGGGGAGTCGATTCTGTCTCTGAAA
GTGTCATTTTTTTTCCTTTTTTCAGGAGTCCATATGATTGGAAAGGAGTTATTGTCTGGAGTCATTGTCC
GGATTTCTTTGCCATTCGGCGATGGCAATGGTTGCATTCACGGATTTCGTCTTGTGGACGATCAAATGCG
CCTGTCCCCCGGGAAACGGAGGATTTTTAGAAAGAGCGAGAATAGCGGCAGGCTCTGCTACTCCCGGAGT
TCCGACATGGGATTCAACCATTGCGGAAGGGTTCGGTATGGGGACCGATGATAGCTCTTCCCGTGTAAAT
GTGAGAAGAGGTCTGTCCAGAACGCGACTCAGTTCAAGGAATCCCTCTTCCTCCGATTTGAGATCAATGG
TTCCAAACGTCCGGATGGACGAAAGGGACAAATTGTTGGCAGAAAACGTTTCTGTGAGGAGAGTGTGCAC
CTCGGCAAAAGACGTTCCCCGGTTGCATCCCAGTCCCACGGTCAATACCCTCGGCCGGATAAAAACATGG
ACAGGAAGGGGAATCTCCTGCCTGGCTGTTCGTGAACTGATGATGACAGCGGCTCGGGAGGGTGGCAGAA
CCTCAGGCCACGCATCAAAAAGAAGAATATGCGGCTTCATGGGTCCTTCGAGGGACGGGACCGGAATTTT
GTCTGGATTGATGACCAGGACTTTATCTCCGTCCACAATGGCCGAACTGACTTTCTTCAAGAGTTCAAAA
GGTTCGAGGTCGGCTTTTAACTCCTTGGCGATCATGTCCGGTGCAATGGTTCCGGTGACATCCGTTCCTG
TTGTGATGACGGGTGTTGCTCCGATGACGTCCGAGACGTCCCGTGCCAGTTGGTTGGCTCCGCCCAGATG
ACCGGAGAGCAGGCTGATGGAAAACTTTCCGGTGACATCGACCACAACGATTCCGGGGTCAAATTTTTTA
TCCTGGATCAAGGGGGCAATGGTCCGGACGACGATTCCAAGGGCCATAATAAGCACAATACCGTCATATT
CCTGGAACAGTCGGGGAAGAAGATTTTTGACGACACCGTCGAACGCGACGATGTCTGGTTCCTTCCCTTT
TGCATCAAGGTATTTTTCCGAAACATACAACGTCGCTCCGAGACCATCCTTGAGCTTCCTGGCGAGTTCG
AGTCCGGGCCGGGTAATGGTGACGATCGCTCTTTTTTCATGCTCAGGTGCAGTATGCGCGGTCATGTCTT
TTCTCTTTTCTGGACGCGACACGCCAGATCAATGGTGACGATCCAGACCGGATTCAGTGCCTCGATCCGG
TGAAGGCCGATCAGGGGTTTTCCTCTGCCTATCTGGACCTGGACGATATCGGGTTCATACCCGGACTCTT
TTGCCCACGCCAGAACCTCCGATATATTCTCAAAAGTTGCAAGATTCATCACGATCCGGCCATCGGAAGG
GAGAGCCTGTCGGGACCGGTCAAGAAGGGTGGACATTTTCCCTCCGGACCCTCCAATAAAAACCCTGTGA
GCGGTTGCCTTTTCTGGCAAAGCTTCCGGAGCTTTCCCGTGGATGGTTGTAAACCGGGCCGATACGCCAA
AAGTCTCCACATTCGTTTTCAGGCAATCGAAGTCTTCTTTGTCTTTTTCAATGGCGATCACCTTCAGGTC
AGGAACGAGACGGGCGGCTTCGATGCCCACGGATCCGGATCCTGCACCGATATCCCAGAGAGTTTGTCCG
GGCTTGAGGTGAAGTCTGGAGAGAGACAAGACCCGAATTTCACTTTTTGTAATCAGCCCCTGCCGAGGGA
CTGTAAAGACAAATTGTTCGTCCGGAATCCCGAGCATGGGAATTTCCATATCAAATCTCCTTTAAGCCTT
TGAGAGCGGAAGAGTCATTCTATTTCCAGAACAATAATGTTCAGGGGTGAAAAGATTGTTCGATGAATAT
CTTCCAGAGTGGGTGGCAAAAAGAGGTGGACCTTTTCGCCGGGAAGACCAATATTTTCTACAACCCGGAA
GGATAAGAGCTTGCATGGAATTTTCCGGCACATTTCCAGAATCTGGACGGGACCGTCAGAGCCTGGAGTA
TAGAGGGCCAGCTTTTTTTCTTGCTCGAAATATGGAATGAGCCGATCCGGGTCCCGCCCATGAAAAGAAG
CAACCCGGACTTCTTCCCAGGGTTCCTTGAGAAGGGAAAAAGCGCGTTGTACCAGGGTGGATGCCGGATA
AAAACGGAGACTTCCGGATGAAATCTCCCGGAGCAAGCGACTTCCTATCCCATAGTAAAGAGGATCTCCG
GAGGCGAGGACGATGGCGCACCCTCCATCGAAAGACGGAGTCTCCGAAAATATTTTCAGTCTTTTGCATA
ATGCATCAATATTACTGCGGATGACAATTTTTTCTGTTTTTCTCTCAAGTGGTCCGGAAAGGCTTTCAAG
GTGTCTCGATCCACCCGCCAGGAGGGTGCATGTTGAAAAAAAGTGTCGGTATCGCGGGTCTTGTGTGTCA
AGACCTTCCGGTTCCATTCCGATCACGTGTATGGGAGGGTTTTCAGCTTTCGGCATATCCAATTTTTTTT
CCCTGAAAATCTGTGAGCATCACACCGATGGACGGAGGATGACCGGAAATTTTTGTGAGGTGGAGCAGGA
TGCGCTTGCAGAGGGCTTCAAAAAAAACGTCAAATCCCGCCTCAGCGACAAGATCTCCCACATGCCTTGC
TGTGTTTGCCTGTAAAATGGATCCGACAAGGGTGTCCGGGGCGCCGGACTCCCTGGCGATTGAGGCCAGA
AATCCGAAATCGACCTGAGATCCGGCAGCATGTGTTTGGGTAACGCCCATCGCCAGTTTTGAAAATTTCC
CCATCAACCCTGCCATGATGATTTTTTTGACGGGACGCTTTCCGGCTTCCCGAATGGAGAAGCCCGAAAA
ATCACCGATCTGGATGAACGATTCTTCCGGCAGTGAAGAAAGAATCGCTTGAGCAAACTTTTCACTCTGA
CCTCCGGTTGTTAACACCAGAGTGTCAATTCCTCGGGCTACGGCAACGTCCATGGCTTGTGTGATGCTGG
CCCTGTATGCGGACGTACTGAATGGAACCACGATGCCTTTTGTCCCAAGGATGGACAATCCTTCCAGAAT
CCCGAGCCGACTGTTGAGAGTTTGTCTGGAGAGGATCTCTCCGTTGGGAATGCTGAGGGTGACGACAATG
CCGTTTTGTTTTAATCCCGATTTTTCTTCGATCCAATCCCTGTTGTTGTCATAAAAAGTTGTCCATTCCT
TTTCCATGTAACGTCTCGGGACTGGATTAATGGCGGGATCTCCGACCGGAAGCCCCAATCCGGGTTTGGA
AATCCAGCCGACTCCATGGCCTCGCTGAAACTGGATGCCACTTTTTTCGACGATACGGACATGGGTGATG
ATTTCGGCTCCATGAGTACAGTCCGGATCATCCCCTCCGTCCTTTATGATGGACACTTCAGCCGTGAGTG
GTTCTGCGGGAAAAAGAATGGCCCTATGCAGTAAAAATTTTGCTTTCCTTCCAATAGGAAGGACAATTTC
GACTGATTCTAAGGGGCGATTTTCGAGCATGGACAGAAGACAGGCCTTGACTCCTGCCTGGGCGCAGGCT
CCCGTGGTAAATCCGGTTCTCAAATTTTTTTTATCTGATTTCTTTTCCAACAGAAAACCTAATTTTTTAT
GAGAATTTGCGAATATGGGAAGAATACCATCCGGATCCGCTTTTGGTCTGACTTGCTGTGTCTCCATGGT
AATGCGGGGATGCCCGACTATTCAATATTCCTGAAGTCTTCCTTCCAGTTCGGAAGTTCAAGAGAGCGTC
TGTTCCCTTGAAACGGATCCAGCCACCGGGGGGAGGGATAACTGTTGAGGAGATCTTTTTTTATCTGCCG
ATAATCTGGCATCTTTTTTTGAATAAAATTCCAAAACTGTTGAGAGTGATTCGGAAATGGAATATGTGCC
AGTTCATGGAGAATGATATAGCGGAGGATTTTTTCTTCAAAGGCAAAAAGACTCCAGGCAAGGGACATAT
TTCCATTCTTCGACATACTGCCCCATTGGGATCGGGTAGGTCGGACAAAGACCTTTTGAGGTTGGATGCC
CAGGGTTTTTTTATACGAATTGAGAATATTTCTTATTGTGGAAAAAAAAGAGTGTATTGCCCATTGGGTT
ATGATTTTTTGAAAATCTTTTTTCTTTTCTTCTGTCGACTTCAGGAGGAGGAGTCTGTTGTGGCGGTCTA
TAATAATCTCCGTCTGTTCTTTTTTTTTCCAGGCAAGATAAAAAGGAATTCCATCCATAAAAAATGGGTC
CGGAGATAAAAAAGGATTTACCGTCTCGTGATTTTTTTCAGGAAATTGAACTTTTAAAACAGGTCTGCTG
AGTCGATTTTGAATCCACCTTCGGTGTCTGTGAAGGATTTGATCGATTGTTTTGGAAGCTGTTCCACGTG
GAACATGAAGGAACAGTGTACTTCCATTCCATTGAAGTCGATAACGATTTGGAGCGGCATCCAGGGAAAT
CAGGATTTGAAGATTTTTCCCGTCATGTCTCTGAAAGAGAATCTCCTTTTGATATTTCGATGGGAGAATG
TTTTCGGGTACTCTTTCCGGACCGTTTTTATCGTCTGGTTGAATCTTGTTCTCCTAAAAATACCTCGAGA
AGCATTTTGTCAGGTGAACGACTCTCTCTTCCTGGAAATTATAAAATGATAAGTTTTAGCTGCACACAAT
TTTAGTGGATTACAAATCGCAAATCGACGCATGGTCGAAAATTCCTGGTGACAAATCAGAGGACGTTTGG
TTTTTTAATAAAATCCAATTGTCCGGAAGTTTATCTGCTTCCTCTTCTGTCCCTTGGAAAATATCCGGTC
AGAGGTTCCATGGCAATCAATTTTTATAGGAACAGCGACTGGGTTTCTCCGTCTGACCTAAAATGCGAAT
GTCTCCTGATCTTGTCGGGAGGGAAGAAAACTTTTATTGGAGCGTTGAAATGCTGAAGGAGTTCACAAAG
TTCATGATGCGGGGGAATGTCCTGGATATGGCGGTCGGGATTATCATCGGGGCCGCTTTCGGGAAAATTG
TCAATTCTCTGGTTTCCGATGTGATTATGCCCCCTATCGGTCTTTTGCTTGGAAAAGCAGATTTTTCCAA
TCTTTTTGTTGTCCTGCGGGAGGGCTCGCAACCAGGTCCCTATGTTTCTCTGGTTCAAGCACAAAAAGCG
GGAGCTGTCACCTTGAATTACGGTCTTTTTATTAATACAGTCATCGCTTTTCTTATTGTTGGATTTTCAG
TTTTTCTTCTGATCCGCTGGGTGAACCGGTTGACTGCCCTGGTTCCGAAAATTGAACCTCCGCCAAGTTC
CACAAAAACGTGCCCGTTTTGTCTTTCGGTTATTCCTTTAGGGGCCTCCAGATGTTCTCAATGTACTTCA
ATGCTTTCCTAGTCACTTGGTTTATCAGGGATTGATAATCGGAACCACACCTTTATTCTTTTGTCAAAAT
ATGTTTGTTAAACGTGCCGTCTTCGACCTGACCCAGAGTTTCTGACTGGATGGATTTAATGGTCCTTTTT
GATCAGCCACATTCTCAGGGAAAATTGTGACCATAATCGATTTGATCTCTTCCCTGATTCCGATATAGAA
GTGTGAAAAAACAAAAAAAGCCCTCTTCCCGTTGGATTTTCGGTGAGATACACTCTCACCAAGCAGGTGA
AAACCACAACGGAGAAGGAGGGCTGACGGATATGGTAAACAGGGGACAGGTCAGGATCAAGCTGGAACGG
ACCGAGGAAGCGCTGACGGGCCAGGGAGGATTTCTGGCCTACGGGGAATATCTGAACGGGATGAAGGTCC
GGGAGCGGGTCGAACGGCACCTGCCGGCACCGGGAAGCAACCGCGGGTTTTCACCGGGCGTCTTTGTGCA
GAGCCTGGTTTCTCTTCTGACCCTGGGGGGACAGACGCTGTCGGACCTGCGGGAACTGGAACGGGAAAAA
GGTCTTCTGGCGCTGTTGGGGCAGACCGTCATTCCCGACGAAGACACGGTGGGGCAGTGGCTTCGGAGGA
TGGGGGATCCGGCAAAGGAGCAGAAGGGGCTTGTGGGACTGGGGAAGGTTCGGGACGAGGTCAACCAGGA
GATTCTGTCCCGGGACGGGGTGAAGGATTATACCCTGGACCTCGATGCGAGCTTCGTCGAAGCGGACAAG
GAGTCGGCCCGGTATTCGTACCTGAACGAAAAAGGCTACATGCCGATGATGGGGGCGTTCTACGAGACGC
CGGTCTTTGTGGACGACGAGTTCCGGGAGGGGAATGTCTCCCCGCAAACGGGACATGTCGCCGTCTACCG
ACGCAGTCGGGCGCTGGCGGAAAGTGTGGGGAAGACAGTGGCCCGAGTGCGGGCCGACAGCGCCTCCTAC
AACGCGGAACTGATCAATGCGCTG
>gi|124127067|gb|AAWO01000068.1| Leptospirillum rubarum LeptoII_Scaffold_8241_Cont68, whole genome shotgun sequence
ACACTTTCCGCCAGCGCCCGACTGCGTCGGTAGACGGCGACATGTCCCGTTTGCGGGGAGACATTCCCCT
CCCGGAACTCGTCGTCCACAAAGACCGGCGTCTCGTAGAACGCCCCCATCATCGGCATGTAGCCTTTTTC
GTTCAGGTACGAATACCGGGCCGACTCCTTGTCCGCTTCGACGAAGCTCGCATCGAGGTCCAGGGTATAA
TCCTTCACCCCGTCCCGGGACAGAATCTCCTGGTTGACCTCGTCCCGAACCTTCCCCAGTCCCACAAGCC
CCTTCTGCTCCTTTGCCGGATCCCCCATCCTCCGAAGCCACTGCCCCACCGTGTCTTCGTCGGGAATGAC
GGTCTGCCCCAACAGCGCCAGAAGACCTTTTTCCCGTTCCAGTTCCCGCAGGTCCGACAGCGTCTGTCCC
CCCAGGGTCAGAAGAGAAACCAGGCTCTGCACAAAGACGCCCGGTGAAAACCCGCGGTTGCTTCCCGGTG
CCGGCAGGTGCCGTTCGACCCGCTCCCGGACCTTCATCCCGTTCAGATATTCCCCGTAGGCCAGAAATCC
TCCCTGGCCCGTCAGCGCTTCCTCGGTCCGTTCCAGCTTGATCCTGACCTGTCCCCTGTTTACCATATCC
GTCAGCCCTCCTTCTCCGTTGTGGTTTTCACCTGCTTGGTGAGAGTGTATCTCACCGAAAATCCAACGGG
AAGAGGGCTTTTTTTGTTTTTTCACACTTCTATATCGGAATCAGGGAAGATGGTGTGACCGAAAGGATCG
GAAGACAAGAAAAAAACTACAGGCCGGACAGCGGGTGTCCGGTGCGTTCCTGAAATTCACGAACCAGGTC
GACTGACCCGACGATCAGGGGGACCCGCTGATGGACGGACCGGGGAACGATCGTCAGGATATCCTGCTTC
CCGTCTGTTGCGATTCCCCCTGCGTTTCTGGCAATGTGCGCCATCGGACAGGCTTCATAGAGCAGTCGCA
GCTTGCCGGACGTTTTCTCTCCCGCTTCGGCGGGGTAGAGATAGATCCCCCCTTTGAGAAGGTTTCGGTG
GAAATCTCCGACAAGTGCTCCGATGTAGCGAAGAATCATGGAGGGATTGCGCTCTTTTTTGATCCAGGAG
AGATAGTCCTGCAGAGGTTTCTCCCAGCGGGGGAGATAGGCTTCATTTGTGCTGTAAATTTTCCCCTTGT
CCGGGAATCGCCACGGGGATCCGTCTCCCAGGAACTCTCCGGTGTCCGGATCGAGAGTAAAAACGCGTGT
CTCTCCGGAAAAGGCCAGGACAAGGCTCGTCGATACGCTGTAGAGAAGATAGGCGGAAAGGAGCGGGGAG
GAGGCATTCAAAAAAAGGCCTTCAGGGGAGGAGGAAGAGGGAGCCGGTGGACGAAAAATCGAGAAAATCG
AGCCTATCGGTGCGTTGACGGAAATATTGGAAGAACCGTCGAGGGGGTCCATGGCCACAAGAAGGGAGGT
TTTTTCGTCACAAGGAAGAACCTCGGGCATTTCGGCTTCTTCGGACAGGACAGAGAGAACGGCCCGGCTT
CGACGGAAAAGCCCCAGAAAAGTTTCCTGTCCGATCTGGTCCAGTGTCTGGACTTCCTCTCCCTGGACAT
TCCGGATCTGGGCAGAACCGGTAATCCCGAGAAGTGGACCCTTCCGCAGAAGGGATGCCATCGTTCTTCC
GCCCTGTTCAATTGCAGCGGTAATCAGGAGGAGGGGAGTCCGTTCGGTTTGGTTGTCCGATGTTTTTTCC
ATGATGAAGTCAAAGGGGGTTCCGAAGGACGGATTTTTGTACAAAAGACTCCTCCTCTCTGCAAAAAGTC
AAGGCGTTCAAGAGAAATTCATTTTGGCAACCCCGGAAGGGGTCAGATATCGTCCGGATCGGTTGTATCC
TGGAGGAAGTGCCTGGTCAGATCGACAAGGAGGGTTCCCACTTCTCTGGGAGGCAAGAGCGTGTGCACTT
TTCTCCCTCTCTTGACATATTGCTCGATCAGGGCAACCCGTTCGACGGCTTTTCTGGCGGTTTCCGGTCT
GGAGAGAAGGGAAGAGCGTCCTTCCCGGAGATTTTCGAACTCGAGGCGGATGGAGCGTATATCCCGCTGG
AAATCTTTTTCGCGCGAGCAATCTCCACAATACCATTGCGGTTTCGTATCTTCAGATGCGGAAAGACGGT
CATAGGGTCTGTCGAAGAAATCTCTCCCAAGGCTGATCTTGTAGAGGTCCACGTCAGACTCTCCGCACGC
ATCACAAATGCCGATTGAATGTTGGGTCTTCTGCTCGTTCAACGGGATGTCTTTCCGGGGTCCCCCGGTT
TTTGGGCAGAGGAGATTTCCCCATTCAGTTTGATGAGGTGGTGAACGGTCCTCTCCATGGAAGCCATAAA
ATGGGCCCTCCCTGTCTCTCCGTCCGGATCGCTTTTTCCCGAGTAGCCAACAAAGTGGCGATTCCTCCGG
TTAAGGTCGAGTTTGTGACGGATAATGCGCAAGATCTCCCGGAACTCCGCCTGTTTCAGGGGAGGTGTTC
CCGCAAGGTCGGGCAAGATGGAGTCTTCCATGCGGTCCCAGGTTTCCAGCATCTCCATAAGAGCTCTTTC
GTCTTCCGTCCGGGGGGAAAAGCACCATTCGGAAGAGGCGCCCGGGAGATCTTTTCGAACCACAGGAGTG
GTCTTCGCAATGGATTTCCAGCGCTCAACAAGGGGGAACAGGATTCCGGTGATATCTTTCGCGTGGGTCA
TGGCCGATAGGTATGACAGACAGGAAGACCCTCCGTCAATAGCTCCTGGGTGACTGAAATGGTCGTCCGA
TCCCGCTCAGATACGCTTCGACCGAACGGGACAATGCTAATGAAATGGTCCCTCCCCCTTCCTTAACGGC
CTCACGATGGGCCAGAATGGTGGGTGCTAACCAACACCAATCACAGGATAAAGGGAGGAACCACCATGAA
GGTTACCACACTGGGAATCGACATCGCCAAGACGGTTTTTCATTTGATCGGACTCGATGCGAGAGGGCAT
GAGGTTTTGAACAAGAAAGTCAGTCGTTCTCACCTGACAAAGACGATTCAAAATCTTCCTCCTTGCCGGA
TCGCGATGGAGTCCTGTGGATCGGCCAACTACTGGGGGCGGGAGTTCGAGAAAATGGGCCATGCGATCGT
GCTGATTCCGCCCCAGTACGTGAAACCTTTTGTGCGCACGAACAAGAACGATGCCAATGACGCCCGGGCG
ATCTGCGAGGCGGCGCTTCGGCCTTCAATCCCGACTGTTCCGGTGAAGACGGAAGACGCCCAGGACATCC
AGAGCTTACATCGGAGTCGTCAGCTTCTGATCGGATTCCGCACTGCCACGATCAACCACATCCGGGGCAT
TCTCCTGGAATACGGAATCGTGTTGGGACAGTCCCCTAAAAAGGTTGGGGGAGAGCTGGAGCGTCTTGTG
AACGATCCGGAGTGCGGACTTTCCCCTTCCCTTCGGGAGACGCTTCGGGTGATAGGTGCGGAGTTGGCAG
GACTCGAGTCAAAACTTGAAGACTTTGACACCTGGATCGAGAATCTGGCCAAGAGACACCCCGTCTGCAA
ACGGCTCATGACCGTTCCCGGAGTGGGGGTTCTC
>gi|124127066|gb|AAWO01000069.1| Leptospirillum rubarum LeptoII_Scaffold_8524_Cont69, whole genome shotgun sequence
ACCCGGCTGGACTCTTTCGGATTCCCGAGGGGATTTCTCACCCGGACGAAAGCCCACTTCGGCTTTCAGA
CCGGAGACCGGGTCCGGGCGATTGTGACGAAGGGCAAAAAAACCGGAACCTATGCCGGACGGGTGGCCGT
GAGAAGCTCCGGCAGTTTCAACATCCAGACCGGCTCCGGAGTGGTGCAGGGGATTTCTTGATCCGACTGT
CGGCTTCTCCAGCGGGCCGACGGGTACGGATATTCTATCCATCCGATCACTGAGAAAGGAGAAGCGGGAG
AGGCGCTATCCCTCCCCGGCATGAATGCCGGAGTCTCCCGCGCAAGAGGATGAAAAGACAAATGCTGCAC
TGGATCAAATCTGATCGAGGGGTGGCCTCCACTCTCGATCTCATCTTTGCCACGGCGCTCGGGTCGATCC
TGATCGCCACGACCGTTCCCTACTGGATCCAGCAACAGCACCGTCAACTGACGGATCAAACGACAGCCCA
GGAAATCCGGCAGGTCTCCACCGCTCTCTCGGGGTATATCCAGACGTATGCTTCCACGATTTCCGGAGTG
GCCACTCCGACAAAGCCCGCCGTCATCCCCGTTTCGGCCCTCGTCTCCACGGGATTTCTGCCGGCCGGGA
CGAACGCCGTCGATCCCTATGGCCAGACGATCGTCGGAGAAGTCCTTCAGCCCTCACCCGGGTATCTCGT
CGGAGCCGTCGTCACCCAGGGGGGAACCGCCCCCGCCGGATCCCATCTCAACGAACTCGCGACCCTGATC
GGAGCCCAGGGAGGGTTCGTTCCGACATCGGACATGACCGCTCTCCCGGGTCTCTGTGGAACGAACTGCT
TCCAGGGAGCGGGCGGGTCCTGGAAGGCGACGTTTTCCCAATATCCTTTTTCCGGAGTTTCTCCCGGAAG
CCTGATCGCACTCCAGAACTACAACGCTAACAATCTCCCCCAGGATTTCCTCTACCGTTCCCAGGTTCCC
GGCCAGCCCCAGGCCAACACGATGGATACCAACGTCAACATGAACGGGAACAATCTGGACAACGCCAACT
ATGTCCAGACCTATAACCTGACGAGTCCCGACGGGTACGTGAACATGAACGGGCAAACGCTGGGCGCCGG
AACGATCGAGACGACGAGCGCTCTTCCGATCAATCTGACCGGGAATCATGGCGTGTGCGTCACGATCTCC
CAACCGCCCGGAGAAGGCCAATCGACCTTTGGGTCCTATCCGATCAATGCCTGTCTTCCGATGGGACAAA
TGGTCTGGCCCTTCGGTTACAATACTGGTGCCAGTTTCGAATGGACCGGGATCATGGTGAACGGACAGGC
CGAGGTTCTTCAGAACCAGGGATACAACAACAACTGCGGCGGGTGCGACTTCTTCTGGGCAGGGTTCATC
ATTCTGGCGCCGGTTTATAGTTATTGGTGAATTAGCCCTTCGGGTCAGTTCGGAATTTACTCATCCCCCA
ATTCTCCAGTAAATCCGTGCCATAGGAATTATCGACAACACAAAGCCATTTGCCGACGGATTCTTCACGG
AACACATAAGTGGCGCGTCTGGTTATAGACTAGACACACCTGCTTTATCATTCGATTCCAAGACCGTGCA
GGAGTATCAATTCCATCTCTGGAGTGTGATTCGGAAAAATCCGGACTGGAACCATGTGGATGTCCGAATC
GCCAGAAGAATGCGGCGACGGCGGTATCCTTTGGCATGTATCCGGGAAGTTCTGATGATTGGCATGCCAG
AAGCTTTTACGTCGAAAAAAAACAAAGAGGACTATGTGGCCCGGATCATGCGGAAAGCCGGAATACAGGA
ATTTGCGCGGCAGAAGACCGGAAGCAAACAAGACCGGTCCAGATTTCGGTCACTCTTCCCCCTTTTCGGG
GCTATGTTGAGGTGTGTCTGTTTTCTCCGATTGATCTGCTGTCTTCAACTGTCTGAGCTGTTCCAGACGA
AAGCAGCTCAGGCAGAGCCGTTTCGTCTTGTCCTTCAATGCATAAAGATCCACAGAAAAAACACCGCATT
GGTCGCATTTTCCCTGGATAATTTTCGGTTTATCGAAATTGAGCGACACTCGTTTTCCCCCTGAAATCTG
AAGGATCCCGACCTGCGCCGGATCTACTGAAAAAGCCTCCCGAAAGAGAATGCAACCATCTTCTGAGAAT
GAAACTGGATTAAAATGATGTCTCCTAAGTTGCCGTTCTTATCTCTCCGCGCTGGCAAACAATTCGACAA
ACCCTTCAATCGGGAAAATTTCTTGAAGAAAACTCTGCTCCCTCCACCGGATCCGGTGTTCAAAATCGAC
GGGATCCCCCATCCCCAGAAAATGATGAATAACGTTCGGGTCGTACAAGGTCCCCGCCTGACGGGACAGT
TCATGGCAGGCATCCCTGGCACTTTTCACGACATTGTAGGAACGCTGGTTGGTCATGGCGTCATAGCTGT
CCGCCACGGCAAATATTCGGGCTTCCGGAACAATCTCCTTTTCTTTCAATCCCTCGGGATATCCGCTTCC
GTCCCATCGTTCCTGGTGTTGGACGACCATCGGACTGGCAAACTGGAGGGAAGGAAATCGTTCCAGAATC
TCGCTCCCCAATCGGGGATGCTGCCGCATGAGGCTCCATTCTTCTGCCGTCAGCTTTTCCGGTTTGAGCA
GGATCTCCCGGGGAATACGCATTTTCCCGATGTCGTGCAGGAGAGAGCCAGCCCCCAGAACAAACATTTC
CCGTCTGGAAAGCCCCATGTTTTCACCGATCAGCAGGGCCAGGCGAGCCACCCGGTAGGAATGGGAACGC
CGCTCGAAGGTCCAGTTGTCGAGCATTTCCATGAATTCATCGATCAGGGACAGCGTTGTCAGGTAGAGGG
AATGGGTGACGGTCGAGAAGGTGTAGGGAGAAAAATTGAGAAGCGTTAATTCTTCAAAGGAAAACGCTGG
CTGGCTGGCTGGCTGGCTGGCTGGCTGGCTGGCTGGCTGGCTGGCTGGCTGGCTGGCTGGCTGGCTGGCT
CTGGAACTTATCCATTATACCCTCCTTACCCGGTGCAAGTCAAACGGAAGTGCCAGACAAATCAAGCGAT
TTGACACAAGAACAATCGTACCTCCCCGTCCCTTCCGTGGGATCATGGATTCCCAAAGTTCATACCGAGA
TAACAGTCTTGTTATAGAAAGACACTCTCCCAAAAACAACCCCCGGGACTTATTCCCGAAGAGAAGACCC
CGAACGGGGACCCGTCCTCCCAAAGAACGGCGGAATCTCGTCCGGCGACACCGGATGACTGTACAAATAC
CCTTGGACCAGAACACATCCGTCGTCCCGGAGGAAGCGGGCCTGCTCCTCCCGTTCGATGCCCTCGGCGA
CCACGTCGAGCGACAGGGACTTGGCCAGGGCGAGAATGGCCCGGACGATCGCCCGGTCGTAGTGGTTGGA
CGGGAACCCGGTCAGGAACGACCGGTCGATCTTGAGGGTGTCGACCGGGAAATGCCGGAGGTAGTTCAGG
GACGAATCCCCGGTTCCGAAATCGTCGATCGAAATCCGGACCCCCATCTCCCGGATCTTCGAAAGGGTTT
CCCGGGTCTGGTGATCCCGGTGGAGAAGCGTCCCCTCCGTCACTTCCAGTTCAAGGAGAGAGGCTTCGAC
CCGGGTTTCGGCCAGGAGCGATTCGAGGAACGCCGCGAATTCCAGGGAATGGAGCTGTTTGGCGGCCAGG
TTGACCGTCACCCGGCCGGGCGCGAACCCCTGGTCCAGCCAGCGCCTGGTCTGGCGGAGCGCGGTTTCCA
GGACCCATCGCCCGACGGGAACGATCAGGCCCGCCTCCTCGGCAACCGGGACAAACTCCTCCGGAAGCCT
CGCCTCGTCACCGTGGCGCCAGCGAAGCAGCGCTTCGACGCCGACCGCCTTCCCCCGCTCAAGATCGACG
ATGGGCTGGTAGAGAAGAAAGAACTCGTCGCGATCGAGCGCCTCCCGAAGCTCGTTCTCGATCACGATCC
GTTTCTGGACGGTCCGGTTCATTTCTTCCGAAAAGAACTGGATGCTGTTCCGCCCGTCCCCCTTGACGTG
GAAAAGGGCGATATCCGCATTTTTGACCAGGAGGGTCGCATCGGTGCCGTCTTCGGGATACTGTGCCACC
CCGATGCTGACGGTGAGGTCGACCCGCGCCTCGTCGATCCGGAACGGAAGGGATGCTTCGTGCATCAGGC
GCCGTCCGAGGACCATGCCTTCGTTCCTGTCAGAAACCTCTTCCAGAATCACGGCGAACTCGTCTCCTCC
CAGCCGGGCCACCGTATCCGTCTCCCGGACCACCCCCTTCAGCCGTTGTCCCAGTTCGACCAGTACCCGG
TCCCCGAACGGATGACCCAGCCGGTCGTTCACGTTCTTGAAATGATCGATATCGATGTACAGAAGCGCAA
AGGAATGACCCGACCGATGGGCGCGGGCAATCGTCCGGACCAGCCGGTCCTGGAAGAGATGCCGGTTGGG
AAGGCCCGTCAGGGCGTCATGGGTGGCCTGGTAGGCGATCTGGCGCTCGAGCCGCCTCTTTTCGCTCACG
TCCCGGAAGACGATGACACAGCCGCGGATCGTTTCTTCATCATCTTTGATCGGGGCCGCCGAATCTTCAA
TGGACCATTCCCGCCCGTCCCGGCCGAGAAGCAGGGTGTGGTTGGCGAGCCCCACGATCGTTCCGTCTCT
CAGGGCCCGTTCGACCGGATTGGAGGCCCGGGTCCGGGTGTATTCGTTGACAATGTGGAACACCTGGCCG
ATCGGAAGACCGTGCGCCTCCCCGGATTGCCATCCGGTCAGTTCTTCCGCAATCGGATTGACGTACGTGA
CCCGGCTGTTCTCGTCGGTCGTGATGACGGCGTCCCCGATGGACTTCAAGGTCACGAACCACTGTTCTTT
TTCGTGGCGAAGATCGCGCATCAGCTGTCTGCGCCGGGTGATATCCCGGATGGCGACGGTGAACCCGATC
CGGTCCCCCGCGTCGTTTGTGATGGTCGCCCCCCGGGCTTCCCCCCAGAAGGTCTGTCCGTCCTTGCGCC
GGTACAGCACTTCGTAGGGGCGGGGATCCGAAGGCGCACTCGCGTGGTAACGGATCCGTCCCTGCGTTTC
GTAATCGGACGGATCAGCATACAGAAAGGCGGTTGTCTTGCCGATCGTTTCTTCGGAAGAAAATTGGAAT
AATTTGCTGAAGGCGGGATTGGCCCACAGGACATGGCGCTCCAGATCCGTCGCAATGACGGCGTCTTCCA
TGGCCTGAAGGATGAACTGGTGTTCAAAGACAGATTCGAAAGAATCCATTACTCGATCATCTCCTGAAAA
GGATCATGAGTCTTAATTAGTTCATACTGAAAAACTAGTCACGTAAGTAATTGACAAATATATATAGTTA
AGTTATGATCCCTCTTGGAAATGGAGGAATTTTCACCTTTTTTCCGAGAGGACGTTCCATGGCGAAATCG
CCCCATACCCAACCGAGCCTGTTCCAGTGGATCGCCGACCGGCATGTAAATCCAGAGCATCCTCTGATGA
AGCTCTCGGAGAAGATCGACTGGGCGGCGATCGACGGGGTTTTGGCTCCGTACTATTCTCCCGGGAAGGG
ACGGCCGGCCAAGCCGACACGGCTTATGGTGGGTCTCATGATCCTGAAACACCGGTTCGACCTCTCGGAC
GAAGCGGTGGTCTCGGGGCTTCACGAGAACTTCGTGTGGATGGCCTTTTGCCGGGTTCCGGCCGACGAAG
CCCAGCACGTCGAGTCCTCCACGCTGTGCAAGTTTCGGAAGCGTCTCGGACCAGAGGGAACGCAGGCAGT
GGAGGCGGTCATCCGGGACCAGATGATCCAGGCCGGAGCGATCCGGCGCCAGGTCATGCGCGTCGACACC
ACGGCGATGGAGAAGAACATCGCCTACCCGACGGACGTAGGACTGCTTCAAAAGTCCCGGACGCGGGTGC
TTCGGCTGGTCCAAAAAGCCAAGGCGCTGGGAGTGGCTGTCCCCCGAACCCTCCGGACCTTTGTCCGGGT
GAGCAAGAAGGTGGTGCTGTCGGCCGCGAAGTTTGGACGGGACAAGAAGGAACGGTCCCAAAAGGCCGCC
AAGAAGCTTTCCTCCATGGGGGAGCACACGCTCCGGCGCGTCGCAGGAATCGGGCGGGAAAT
>gi|124127065|gb|AAWO01000070.1| Leptospirillum rubarum LeptoII_Scaffold_8524_Cont70, whole genome shotgun sequence
GGTGAGCAAGAAGGTGGTGCTGTCGGCCGCGAAGTTTGGACGGGACAAGAAGGAACGGTCCCAAAAGGCC
GCCAAGAAGCTTTCCTCCATGGGGGAGCACACGCTCCGGCGCGTCGCAGGAATCGGGCGGGAAATCGGAA
AGAGTCTCCGGAAACCGGCTGTCCGGACCAAGCCATCTGTCCGACGGACCTTGATCCAGATCCGGGAAGG
CCTCCAGAAGGAGGTCCGGATCCTGGAGCATATCGTGGTCCAGACGAAGGACCGGCTCAAGAATCGTCCG
ACGAAAAAGCGGATCTACAGCGTCCATGAGCCGGAGGTCACCTGCATCACGAAAAACAAGGCGGGCAAGC
CCCACGAGTACGGGGTCAAGGTGGCCCTGGCGGTTTCGGAGAATGGGATGGTGGTGACCCATGCCGAGTA
CGCCGACAACCGGCATGACTCCACAACGCTGGCCGATTCCCTGACGGGATGGGAAGAGGCGACGGGAGGT
CTTCCGACGGCGCTTGCGGCGGACCGGGGATACGGCACCCAAGACAAGAACACGCCTCCGGCTCTTTCCC
GGATCCCGAAGGTGGCCATTCCCAAAAAGGGAAAAATTCGGGGACCGCTGGAACACACCCGGTGGTTCAA
GAGGCTGGTCGCCTCCCGGGCGGGAATCGAGGCGGTGATCGCCCACCTGAAGCAAGATCATGGGATGGGA
CGATGCCGGTACAAGGGGTTTTCCGGGGACCAGATGAACGTCTCCTGGGCGGTTCTGGCCTGGAATACCA
AAAAGTGGGTGTCCCAGACGACCGGATAAGGGCGAAGGACCTCCCGACCAGGACAAAATCGGGGTGTTCC
GGAAAGAACGCTTGATTTTATCTGTCCTTCCCCGATCCGGATTCATGATTCTTGGGCCTCTTTAAAAAAA
GTGAGTTTTTCAGCGTCAACTAATTATCGTCTGGCCATACGACTCCTTCTATGCAATAAATGTGTTTTTT
ATCACAAAAACTATCAGGAGCTCAAATCGCGGAAGGAACCGTCTTGCGTCAAAATTGCCTCCCGATCGCA
TGAAAAGACTGTCCGATTTTCCTGGACAACTCTCTTGTTGTCGGCATCGATTTCCCGAAAAACCAGCCTT
GAACGGATTCCCTACTGGGGCCTCACACCAGACGTGAATTGAACCGATACCGGAGCCAGTTTCGAATGGA
CCGGAATCATGGTAAATGGACAAGCGGAGGTTCTTCAGAACCAGAGATACAATAGCTGCGGCGAGTGCGG
CTTCTTCTGGACAGGGTTCATCATTCTGGCGCCGGTTTATTCATATTGGTGAAGAGAGCCTGCATATCCT
CAATCAATCCAACGTCTCGTAAAGATCTTCCCGAAGACGGCGATCGACACAAGCTTCCCTGATGACATCC
TTAATCAAATCTTCCTTTTGAAGCGTATTCCCAAACCCGGCAAAGTGTATTGACAAGCCTCATCTGTTCA
ATGCTGTTGCACCTGACTTCCAAAAGCTTTGGACTCGCCAGGATCACGGCGAGACATCGTGCCCGGGAAA
TGGCGACGTTCAATCTGTTTCGGCTGTAAAGAAACTCGATATTACGCGGGAGTTCTTCTCCGCTCGAAGT
CACCATGGAAATCAGAACCGCTTCCGCTTCCTGCCCCTGGAACTTGTCCACCGTTCCAACACGAGTTCCT
GACGGCAGTATCGACTTCAGATAATTGACCTGCACGTTGTAAGGGGTCACCACAAGAATATTTTCCGGTG
TCATACGATGGATTTGACCATTACGGTCACCGTAGCTTTGTTCGAGCAGGCTCAAGTAAATATCGTGGAG
CAATGCGCCTTCGATCTCACTTTTCTGTGAACAACCCGAATGTTCGACAGGAACAAATCGGATTCCCGTC
GGAGAGAGTACAGGATGAGCGTTATCTCTGAGCAATATCCTTTGATTTTGATTGGATGGCTCCGGAAGCA
AACGGCCTTCGTAAACAACGTCTGAAATAAACTGGCACACATCTGAATGCATTCGCCAGGTCGTAGGAAG
GAAAATGCCCTGATCTGGTGGAATCGTCGCTTTTTCACGAAGGAGAAACTCCAGGACAGACTGTCCCGAC
TCCCCTGGATGGGTCCCCTGAATGGGTTGCCCAAGTTGCATCTGATCCCCGATCATGACAATATTCTTCG
CGCTGATCCCCATCGCCACGATATTGGCCAAGGATACCTGTCCGGCTTCGTCCACAAAGAGGAAGTCGAG
GGCTTGATCAAGTTCGGGACGGGCGAATAACCAAGCTGTTCCGGAGATAAGATCTGCCGAAGGATCGATT
TCGTTATTGTCCGTAATATCTTCAATCATATTCCCGTTCAGGAAGCTTTCCGGTTTATTGGCAGTGGATT
TTTTCTGACCTCGAAATTTTAACCCAAGTTCTTTTGCCCGGGCTTCGACATTCCTCAGCAAATGGTTTAT
GGCTTTATGGGAGTTGGAGGCAACCCCGACCCTTTTTCCGGCCCGAATCATCTCCGTGATGATGTGCGAG
GATGTGTATGTTTTACCGGAGCCAGGAGGGCCCTGAATGAAAAGATAGCTGTTCGTTAAGCTGGATACGG
CTATGATTGCGCCGCTAACGGGATCCGATCCGATATCGATGATCGGAGTACCTTCTTTCCTGCCGTTGAG
CCTTGGGGATTTCCGGGAAAGCAGGTCCAGAACAGATTGGTATCGGCTCTCCCCTGACAGGATCGATTCC
GCAAATCGGTAAATCGCATTTCTGAGAACATCGGTTTTGATCGGACCGCTTGGGATAACCGAGAGGGATT
TCGGCAACGGACCGGCCTTTGAACTGCGCTTGATCCGGAGCACACAGCGGTCTGGATCAAGTTCGAAGAT
TTCGCCCGCCGGCTCGAGCGTCCCTGCGATACGGCAACTGTCTCCCGCGCTGAATTTGTAATCTTGTGGC
GGGAAGCGGTATGAGTAGAGAATTGATTTCTTTTCGGGTTCTGGCGGAAGGGAAAGTTCAACCTCGAGTG
CCCCCAAACACTCGGCATCGTCGATCAATTCTTCGTCATCACGGTTTTGCCGGTCGAACATGGCCCACCA
TTGGGGTTTTGCTTCACGTCGATGAAATTCCAGAAGATGAGAAACGGTTTCATTCATCAAAGACTCTTCT
TCCGATACCGCTTCAAGCAATCTCTTTTCGAATTCCTGACGTTGTCTTTCGGCCTCCAGAACATTTTCTG
ACGCTGAAGAATCTTTCGGATCAACGACACGCCAAGGCATTTCGGCCGGTCGAAGCGTAACGAGCCAATC
CCGAAGCTGTTTCGTGGATTCACAATCGGTTTTATTGTAGGCCTCGATTTCTTCCAGAAGCTGGTCGTTT
CGATTCTGTCTCCATCTCTCATAGACGACAATACTTTGACCCGCCGTTGTGACTTCGTCGGCCCGTTTTT
CTCTGAAAAACACTTCAAGATTCTTTAACGAATAACTCGATTCCGAAACCCGGATCGATTCCCGGACGAC
GGTAAAAAGATCAACAAATTTCTGTCGTCTCAGCAAATCATCGAGAATAGCCTCGCGAGTCGCGTATCGT
GAAGCCAGACGTTTCAGGGCAGTTGGCTCGTAGTGGTTGTAGTGATAGATGTGAGCCTCAGGATGGTTTG
CCAGGTGTTCGGCAAAAAAATCCAGAAGGGTTTCAAAAGAGAGCATCTCTTCCTCATGATCGTGCCCCCA
GAGTGATCTATACCAGGCTTCAGCATGATCGACCCCATAAACCCCAAAAAGATATTCGAGTCCATCCGGA
AAGAGCGGATCACCTTCGATATCGAAAAAAAGATCGCCAGGATCCGGTTTTGGTATTCTGGCAAAACCCC
GCCCGCCTTCCTTTGGAAGAATTTCAACTTGATCCTTGCCGGTGTCCCGTTTGCGAACCTGTAACACAGC
CTGATGTCGTAATCTTTCTAGGGTCTCTTGGGAGATGTGGGAAATGAGGTGATCTTCTGGAAGCTCAGCA
AGTTTACGAACTGTTGGGATCCCGGCTTCCCTGAGGTGTTGGATTTGATTCCGCCGGATATTGGCGACGA
GGCTCAGATGGTCGTCCTCTTCCCATCGCCTGGCACACAATTCCTTCCATCGGCAGAGATCACAAGAAGC
GCAGGGCTCTGGATAGGATCCTTCCGGTGGAGATTGGGAAAATGTCTCAAACTGTTTTTTGAGGTTCCTA
TAATAGAAATGAAAATCATCAACCCTGAAACTCACATCACGGCCATCACCGAGCACAAGGTGCATCAAGT
GCGGAAAAAAACCTTGCACTTTTGCTAGAAGGTCGGAGTAGACACAGAGCTGGATAATGTGTTTGGACGT
AGGGGAACGTGAAAGTTTTGTATCGATTACTTCATAGCTGAAATTTCCGAAATCCGAAGGGGTTTCGATC
CGTTTTAGGAAGTCGGCATAGGCATGCCACGAAGAGTCCAGCAAAGCAGCCTGATAGATCACTTCCACAC
CGGAAATCATGGCATTCCGGGTAGCCTTGGTGCGATCTAATAGTAATCCAGATGAGGGTATTTCTAAGAC
TTGATGGCCGTTCGATTTGAGTTTCTGCAGGTAAGCCTTTTCGTGTTCTTCGCCCTTTTCCTGCAAGAGT
TCGGCTTCGGGATCGCTTTCAGCCTTGGATAATGGCGACTGGAGGTCAATAATATCGAGGAATGTATGAT
GTCGGCAAGCCAGAAAATGGATGAGGTCCGAGGCGGAATAAATTCTGATCCCGTTCAGAAATTGCATCGA
CCAACCTCATCCTTATGCTTCCACCAACCATCTAAACGGAACTATGCCTGACGTGCTTGTTCCGCCCATT
TCGTTATTCTCCGGAGAATTTCTAAAATAATGGCGGTTTCCTTAAGTAGTCCATTTATCAATGACATGTT
TTTCAATCCAGTGTCTCGTAAAGATCTTCCCGAAGCTTTCGATCGACGCAAACGTCCCTGAACACGTCTT
TAATCACTTCTTCCTTATCCGGCCAGTTGATCCAGAGGAAATCTCTGGCCAGAAAACCGAAATTCGTCTT
CCAGACAGGATCCCCTTCCGGACCCTCCCGCCAGACGCGAATCGATCCGTCGTTCCCATTTTTCCCAGTG
AAGTCCTCGAAGGGAACGATCCTGCAGACAAATCGGGGAAAACAAGTATGGGTCAGATATTCGCAGTCTT
CAAAGTCGGAGCCGGCCTGGCTGGTAATGGCTTCTCCCCAGATGAACTTCGGGAGCCAATGGGAGGAATT
CAAGAAAAGACCCTTTCAGAATAATATTGGTGTTCATTGACTAAAATATTGGATAATTTTATCAAGAATA
TCCGGATTTTTAAAAGGGAATCCCGACTGCACCCAACGGAAACAGGGTCCTATTTCCAACCAAGTATTAG
GGACGTCCCGAACCATCTCATGATATCTGAAATTTTCGTTCCCCATCACTTTCCTTGCAAAATCTATCAT
TGGAAGATCCTTTCCGATATCGTCCTTCCCAAATAAAGAAACCATCACGACTTTTCGATTTGTCCCGTGC
ACCCTTGCAAATTCCCTGACCCACTCGTTGATATGCGGATCCCTCGCTCCATAACCAATGATCAGAAGAT
TAGGAACATCGACCATCGAACGGGTAAAGGACTGATAGTAATAGCCAAATGGGGATGGGTTAAGAAACAG
TTTGTCGAGTTTGTTGAGTCCCGAAATGATGGGATCCTGGGAAACGATCTGACCATCAACGAGGATTTCA
CCAGGAATCGTTCGTACGTATGAATCCAATGCCTCCATGGGTTCCTGATATTTGACAATTTGTCCTGGAT
TGACTTGCCTTCCTTGAGAAAGGACAGGAAAACCAAATCGGATACTCCCATGAAGGTGAACCAGGGTATT
CTTTTCGGCATCGAACCGTCTCAGAAATTCAGACCCATTGAATCTTGAAAACGAAGTTCTTTCCTCTTTT
TCCATAAACCCGTCAAACCAGGAATCACACACAAGATCAATGAGATCATCATAATTCAAGGTGAATACAT
GAAGAGGAAAATGCTGTTGAAGTTTTTCGGTCAAACCTCTCAGGAAAAGGTCTTCCGGATTCTCGCTGAA
GCCCCCTAAATCGTACACAAACTTGCTAAAGATGTATTTTATAGCGTATTTACGGCTTTGACTGATTTTG
CGATGATCAGGTGAAAAACCGAGGTCATTTCTCATGTCCGTGAATACCGAAATGACGGGATCAAACTGGG
CTGACCGCAAACTTCCCTTGATCTCTTTTGAAATGAGGTAGGATTCGAGGTTTTCTAGAGCAAAAAGGAC
ATCTTCAAAATTGACCGATTCGTATTTCGACCGAAGCACGTCATAGATTTTTCCAGCCAGTTCATGATCT
CGACGCATCAAATATGTGAGTGTTTCTGTAGAAGGCGTTCCTGCAGGGGGTCTGGATTGAGACGCATAAA
GGGTGGATCCCGCCCCCAGAAGAACAACGAGTCTCTTCATCGATCCGTCCCCTCCGCCGCGATCATCGCC
AGAAGCGCTTCCCGGTGCTGCTTCGAAAGCATCCGGAGATATTGGATCTCTTCCGAAAGGCTTTTTTCCA
TTGCGATTTCCCGTCGGAGCGGCGCCGGATGAAGGGTGTGGAGTCCAACCAGCCATTGGGGATTGGACCA
CCGTTCCTGGACTTGGTTCGACAAATTTCCCATGAAGCTTACCCCACCCGGGGTCGGAGGAACTCGGAGG
GCAAAAAGATTCGTGAGGATATGCCGGATCAGACTTTCCCGGGCCTGGAGCGTCTGGGGCAGGACGCTGG
ATCCCGTTTGTGCTTTCGCCCGGGAATCAATCTCGTGACCCGTCGGATGGGTCATGAGCCAGATCGTCCG
GATTCCGGAGGAGATCTCCTGGGGCGTGAGGGTGTATCCTCCCGGTCCAAACAGGTCGGAGGCTTTCGGC
TCCGGCCAGGACGAGGCGGAGGAAAGGATCTGCGATCCGGGAAGTCCGTCATCCACCGCAACCAGGGATG
AGTCGATCGTACCCGCCGTCTGGGCGACGGATGCCAGGACCGGTCCGTTCTGGGCCACCGTGATCGACCG
TGCACAAAGAGTTGGCTCCGGCTGGTATTCCCGCTCCATCCGGAGACGTTCCCGGATCAGACCCAGGTGG
GTTTTGGCACCGTCGACGAGCCTTGCCGTGTTGTGAAAGTCGCTCGAAAGGGCAGAAGCAACGGCAGAAA
GGGCGGTATTGATATTTTGGCCCGCCGCGCACAGGGTTCCGTGAAGAGCCACAGCGTAAGACTCGAGGTT
CAGGACAAGACCTCCGGCGACAGGAATCCAGTAGCCTGGACCTGAAAACGGCTCCACGATCCCCATTCCC
CCGAAGGCTCCGGTGGCCACCCCTCCCGGCGTCTGGGCGATCGGCGTCAGCGCCGTTTCGGCGGATCCGT
ACAACACCGGGAAAGCAGCCGCGGAGGCTCCAAGGGAGGCTGCGATTCCGCAGGGCACGGCTCCGAGACA
CCCGGCGGTTGCCGAGGTGGCCGCGGTCAGGTCGCTGGCCAAAGCCGCCGCCCCTGCCGCCTCGATTCCG
GACTCGGCTCCTGCCGCGGCCGACAGGGTTGCCGCCGTCGCCGGCGCATAGGAAACTTCCCCTTCGGCTA
CGCAGGCGGCAAAGGAGGAACCACCCACGGCCCAGGATTCTTTTGTCGTTATCACCGAAATGATCAGGGA
GACGATGAGCAAAGGAAGGAAACGGCTCATGGTTCCATGTCAGGGGCTGATTTCATTCTGGAAGAGGGAC
TATTTTGAGGACCACTTTCAAGTCCCTCAAGAAATTTGTCAACGGCCCCGTTGAGGTATCTGGCCATATT
GAGGGGAGATTCCGGACGAACGGGATGAACGTCGCTCAGAAACTCTTCCTGAGACAAGTTTAATGCGTCC
CGGATTTTTTCGACAAATCCGTACAGCGCTTCCTTGTGTTCGAATGAAGCATCTTTCCTGATCACGTTTT
TGAACAGGACATCAAGAGTCAGAGTGGTTCTTGAAAGAATCGCATAGAGGTCAAAAAGGTCTCTCGGCTT
GTCCCGACCCAGGATGGCCGATATCTTGTTTGTGGCGATGTCTTCCAGGGAATCGACAATGACATGATCG
ATCGTCAGAGGTGAGGCGATCTGAGCCGGAACTTCCTGGGCAAATTCGATTTTGAGCCTGTCCCATTGTC
CGTTCGGCGAATGGAGAAAAATTCTCAGAAAACTTTTTGAAACAAGTGCCGTTTCGACGTCGCCGAATTT
CTTCAGATTCTCCGAAAGGCCCCGAAAGACAGTCCCGAAATCCAGATCTTCCCGACGAACGAAAAGATCC
AGATCCTCGGAAATCCTGTGATGAAGATGGAAAGCCGCCAAGGCGGTCCCACCCGTTAGGAAAAATCCGA
GTTCCCCGATCCTTTCTTCTTCGAAGAGAAACCCCAGAACGCTACTTTGAAGAGGGGTAAGCATGATGAA
CGCCTTTAATCCAGTAGGAAAGAGCCGTCTCCAAAACTTTCTTCCTCGATGCGGGTCGGAAGCGGACATA
AGGGAGACAATCGAGAATTTCCTGGGGACTGAACATTTTCTCGATATTTTCCAGATAGTCGTAGTTCAGA
ATCTGATCCATCGCCCATCGGTGACGGGGATTCGATGGATCCTTCGCGATCCTGTAAATTTCCTCACCGG
TAATCGCCCCACTCCACGAAAGAATTGGTCCCATGCTGATCTCCATATTGTGACTTTCCTTGTTCAGTAT
ACTCTTCCCTTTCCTAAAGATCGAAGCCCACCGAGATCGGAAAGAAGAAGGAATTTCCTCCGAAGGTGCC
CGGCGCGGGCAGATATGCCACCTTGGCCTCGATCGTCAACAGCCGGATGTTGACCCCGATCCCCACGTCC
CCATAGAAGGAACCTCCCGTGACGGCCGTCAGGCTCGAGGAGGCGCCGACCGTTGCCGGATTCCCGGCGC
TTTCCGCCGTGATCGCATACCCCAGGTCGACCGGTGCATAGACAAAGTAGTTGGTCGTTCCGAAGAGTTT
GAAGACGGGACCAACAGTCGCGGCGGCAAAGCCGGCCAACGGACCGTTCTTGGCGCTCTCTCCGAAGGAA
TTGCTGAAGACGTTTCCCTGCAGGAGGAGTCTTGCCGCAACGTTGTCGGTGAACCAGACCTCGGTTCCGA
ACCCGAATCCATAACCCGGAGACGATATCGGCTGGCTTCCCTGATAGACGGTCGTTCCCGCCGAATTCGC
TCCCAGGGCTCCGGCATTGAAATGACTCCCCATGTCCAGATTTCCGAACAGGAGAAAGTCCCAGACCCCC
GGTCCGGAATCGGACGCTTGGGCGCATGAAACAGAGGCGAACGAAAGGGCAAGCGCCATGAATCCCGCCC
AAAAAAGGTGTGCTCCGGTTCTGAAAATCCTCGTCATTTTTTCTCCTTCGCTGGATGTTGTTCCGAATCT
TCCGGGGAAACGACGGGGGCGTCCCCGCTTTCCTCCCCGGATACGCTCTTCTTTTGCCGGTTTCGGCAGA
TATCACAGATGTCCCGTTCCTTTTTCCAAATCGCCCGGTCGATCCACCGATCGCTGTTTCCAAAAACACA
GACCGCCTGAAGATGCCCGCAGGCCCGCCGGACGAGAGCCCGCGTCATGGCCCGGTTCCCCGGATCCTCA
CCTGCTTGGATGCGATCGCCGCCAGAAGTGCCTCCATCCGCTGGTCCGATAAGAGCTGCTGCCATTCCAG
TTCGATCTCCAAAGCCTCCTCGAGGGCGGTTTCCCGGAGAACCCCCGTCGAGGAAAGCGTATGAAGTTCC
GAGAGCCAGGCCGGATTCGAAAATCGGCTGTTCACATCCGTACCCAGAACGCTCATGAGACTCACTCCGG
CCGTGTTCGCGGGAAGCGGAGGAAGACCCGACTCCGTCGCCAGGGTGTTTTGCCAGGAGACAAGGGAGGG
GTTGTTCTGGGCCGTCCGGAGGGCCAACTGCTCGTTTAAGGTATGGCGGGCAAGCGAGAGGATCGCGTGG
TCCCGGAGATTGCCGACGGCCGCTCTTCGGGCTTCCGAGGTGTTCGCGGCCGGGGTCGATCCGGCGACAT
ACGGAACGGGGTTTGTGACGTTCAGGACAAAATTCTGGGCGGCCGTGGCCTGGGTCGTGGACAGCGTCGT
TCCGCCGGCCAGATCGGCAGTTCCGAGCAGGTTCGACGCATCGAAGTTCGTCTGGGGCTGGCTTGCGATC
CTCGTCAGGGCCTGGGTTTTCGGGATATTCTGCTGCATCCACTGGTTGGCCACGGCATCCGATGTGGCGG
CGGTTTCCGCACTGCTTGCGAGAACCGGACCCGCCATCTGGATTTCCGTGCTTCGGGCGCACACATGGGC
CACAGTGGCGTGAGGCCCATACTCCCGTTCGGTCCGGAGCCGTTCCCCGATCAGGTATTTGTGGGTCAGA
GAGGCGTCCATCTGACGGGCCTGATTGTGAAGATCGGAAGAGAGGGCCGCCGTCAGGCTCGTGAGGCCCG
CGACGATGTTCGATCCCTGGGCGCAGATCTCGGACCCGAGCGCCAGAACGTAAGGCTGAAGATTCAGGTT
CAGGGTCGCCGTAACCGTTCCGGCGATGGCGGAAGGCGTGGCGGCTCCGGTGGCCAGGAGGGCCGACATC
TCCGCCGTCACGACGCCCAGACACTGGGCATAGGACGAACCCGCCACCGCCCACGATCGCTCCGGAAGGA
AAAGTGCCGGTCCGTACGCCATGACGGCCGCGAGGACCAGGACAAAGAATCGTTTCATCCTCTTGCGCGG
GAGACTCCGGCATTCATGCCGGGGAGGGATAGCGCCTCTCCCGCTTCTCCTTTCTCAGTGATCGGATGGA
TAGAATATCCGTACCCGTCGGCCCGCTGGAGAAGCCGACAGTCCTTGTAAGAAATCCCCTGCACCACTCC
GGAGCCGGTCTGGAGGTTGAAACTGCCGGAGCTTCTCACGGCCACCCGTCCGGCATAGGTTCCGGTTTTT
TTGCCCTTCGTCACGATCGCCATGACCCGGTCTCCGGTCTGAAAACCGAAGTGGGCTTTCGTCCGGGTCA
GAGACCCACGGGGGAAGCCGAACGCATCCAGCCGGGTCCGCCGATACGATCCCCGTCCCGTGGACTTGAT
CGAAAGGTAGGGACGGTTCCAGCCCTCGATCCTGTCGATATTCCCGACACACGCTGCATCGAGGGCATGG
GTCTTGGGGAGCACAAGCCGAGTCCTGTTCCACTTCGTCCGTCCTCCGGAGGCGGTCTCGACCGGAAGCC
CCGTCGCCTTTAACGCCTGAAACAGCGCCCACCGGGTCGTGTTGACGGCCGCCGCGTCTTTCAGCGGGGC
CTTGGCCCGGGCGAGGATCGTCGACAGACGCTCCGGCGTCTTCGCCAGAAACTCCCCGACCGGACGGTTT
CCCTTCTTCAGGTTGCAGGAACGGCAAGCCAGCGTCAGGTTGGAGACCCGGTCCGATCCGCCAAGGCTCC
GGGGGTGGATGTGGTCGATCTCGAGGGGCACGTTCTCGGACCCACAGTAGGCACAGGTCCGGCCCCACTT
CTCCAGGAGATATTCCCGGACCTCGTATCCGGCCAAGGTTCCCTGCTGGTATTCGACTCCGGAGATTTCC
GGGTTTTCGATCTTCTGCATGTCGAACCGGACCAGCTCCTGGGACAGTTCGGAAACGGGAACCAGTCTCC
GGAGCCGTTCGACCCAGGCGAGGGTCGTGTCGACCCGATGGCGCAGGCTCGGGGGCAACCAGCCGTCCGG
ACGTGTCCGGTTGTCGAACCGGGGCGTCCGGTAGCGAAGCTGACTTCGCCGCCGGCTCCGGAAGGCCCGG
CGCTGGTCCAGTTTCTTTTTGATGGCGGATCCCCGGTGATGAATCTCCGCCTGAAACAGGACATGGGCGG
TCTTCTCCCCGTCCGTCTCTTCCTCCCGGACCACGGCGAGTCCGGTGGTCTTCGATCCGGGATCGAGTTT
GACCCGAATGGGCTGGGTTTCGC
>gi|124127056|gb|AAWO01000079.1| Leptospirillum rubarum LeptoII_Scaffold_8524_Cont79, whole genome shotgun sequence
GAGAAAGTGATTCCATTGCCGCCCACTCAATTGGCATTTCTGGCATGGTTTGCCCGGCGGGTTCTTTCAG
GCCTTCCGCCGATTGCCTGTCCAAAAGGAGGCGTCGGGAATGAAGAGTACGCGCGAGAATATCTTCGGGT
TTACCAGGAAATCGTGGGAGAGATGGGTGGGGCCGACAGAACCCGCAACAACCTCGTGAATGGAATGGAA
CAGGAGTTTTTCGAACAAACGGCGTCAAAATTACACGAAAAGTTGGCGAGAGTGATGGGAAAGGGAGGAT
CCCGTCCCTATCGTATCGAAGGCACCGGAACCCGACACAAGACCTACGCACTCACCCTGTCATCCGGACA
GATACGATTTGGAAGGGTTTTATCCGAAGGTGAGGAGCGATAGAGGAATCCGGAAGGACCGTCCTGTGCC
TTCGTCAGTCTCCGGTGGACCCGATCCCCATGGCTCCTCCACCATCCATGATGCGCGTAAGGTGCTCGCA
TGAAAAGGATGAATATGGTGCCCCCGGGGTGACTCGAACACCCGGCACATGGTTTAGGAAACCACTGCTC
TGTCCGCCTGAGCTACGGGGGCAAGAAAAAGGGAGGGCCGATCACCGGGAGACAAACATGTCTCCCGAGG
GGAGTCAAAAAAACCGTTAACCGATATTTGGTCCGTACCAGGTGCCGTTACAGTCGAGGCAAACGTAATC
GCCGTCGACACTCATCATCGGATCTCCGCAAAATGGACAATCCGGGCCATCTCTCTTGGGAATGATGAGA
GGCAGTTCGATCTCGTCCAGAGGATCGACTTCTTCATCGTCGGCCATATTCTGAAATCCTCTCTCATACA
TATTGACGTCTCGTCCATAAAGGTGAAATCTTAACACAGGGCGTCCCCCGTGACAAAACCTGTTCAGGGG
CGGGCGAGAAGCGGAGAGTGATTGTTTTCGGCCTGGATTTCGGGATGGACCTGGCGGTAATACTGGACAA
TCCCCCGGTAGAGAGCCCGGGCGACCAGCTTCCGATACGTCCGGCTGGCCATGATACGGGCATCTTCGGG
ATTGCTCAGGAAGTTGATCTCGGTCAGGGCAGCCGGCATCGATGTTCCCATGATCACATAAAAAGGCGCC
TGCCGGATTCCAAGGTTCCGGACACCCTCATATTGTCCTTCCAGATTCCGGGAAAAAGACCGGTCGAGAT
CCCCGGCAAATTCGAGAGAGCGTTTTTTCTTGTGGTTGACACGAAGAGTCAGGAGGATGGCACCGAGATC
GCCATGCGACACCCCGAGAACGGTGTTTTCCCGCATCGCCACTTCTTTGGATCTCTTGTCCGACGAACGG
AGATTCAGGAGAAAAGTCTCTATCCCCCGGACAGCCCGGTTGGGATCGGAATTCGCGTGAATGGACAGAA
ACAAGTCCCCCTTCCAGCGGTTCGCCATGTCCGTCCGCTCCTTCAGGGGAATAAAAACATCCTGGTCCCG
GGTCATCAGGACTTTAAACCGTCGGTCCCCTTCAAGCCTCTTTCGTAGATCGAGAGCAATGTCGAGAACA
AGGTCTTTTTCGCACACGCCATTGACCCCGAGAGTCCCGCAGTCCTTTCCTCCGTGACCGGGGTCTATCA
CGACGCGAAATCGCGGAGACCGGATGGCAAGAGGGGCAGAAGGGGAAAAAGCGGCCGGAAGAGCGCGGGC
CACGTTTGACTCG
>gi|124127055|gb|AAWO01000080.1| Leptospirillum rubarum LeptoII_Scaffold_8524_Cont80, whole genome shotgun sequence
TTCCCGGAATCACGATCACTTTCTGTCCCGGTCGGGGCGGAACGGCATTCGCTTTTTTGGGAGGGGAGGT
CTTCCCGGAGGACGACCGGGCCGAAAACGGAAAGTCCGCCACGATCCGGTCCGGATGGTGAAGCGTAAAG
AAATGGGGAGTCGACTCCGAAATCGGCCCGATGATGGTCAGACGTGTTTCCTGATTTCCGGGAGCATAGT
GGATGTTGATTTCCTTGAAATGGGCTTTCAGGGCACCGGAGTGGGCAAAGACCCGCTTGTGAATCGAGGG
GGAAGGCATCAGACCGGGAAACGTAAGAGAACCGCGGGGACCGGGGGTATAGACCGGGGGATCTTTGGGC
AGCCTGTCCAGAACCGCCACGATCCGGATCCGGTTCGCATGCAGCCCGACACGGATGTTCTTGATAAAGC
CTATCTGATTCTGGGCAAAGACCGGGGACGGTGCCCCGAAACCGCCGGACAGAAGAAGAAATGCCACGAT
CGCGATCCAGAATCTTGTCTTCACCAGCCTTATCCTCTCCGATTCCTGACTCTTTTCCCGTAAATAAAGG
ATTGTTGACATAAGATCCGAATGACTGACGCCAATCTAGAACATTTTACAAAAAAGAACAAGAGTTTTTT
TCAGCCAGGAAAAAGATTTCCCGTTTAAAGTCTCCGGATCCGGGATGACCCGGCGTCAAAATCGTCCCGG
ATATCCCTGAAAATGCAAGAACAGACGCCCCCGATAAGATTTCTTGATTGCTTCGATGTTCCAAACTTGA
TACTCTTCCACAGGAAAGAGTGATATCGGGAAACCGGCTTGAAACAGAGAGTAAGGACCGACAGTCATGA
ATCTCCATCCGTCTGTTTTTAAGATTCGTCGGATTTATGAAGACACACCGGATGAGAAGGGTGTGGTCCG
CATCCTGGTCGATCGCCTCTGGCCGCGTGGTCTTTCAAAAGAAGCCGCCAGACTTGATCTTTGGGCAAAG
GAATGGGCTCCGAGCGAGAATCTGCGACATTTCTTCCACGCGCACCCGGACCGTTACAGAGAATTCGTTT
CTCTCTATGAAAAAGAGCTCGAACCCCGAAAACAGGAGATTCTGGAGACACTGGCTTCCTTTCAGAAAAA
CACATTTCTTCTTCTTTATGCATCCACCGACTCCCGGGAGAACAACGCAGTGGTTCTCCGGGATCTCCTG
ACCCGCTGGCAGCGGCAGGAAAAAATCCAACACGGCGTTTCCTGATGCGGCCCGGCCACGATAGAAACCA
TTGAATAAAGGACCTTTCCTGCATTCGCCTCACAGCACCCATCTTCGCTTATCCGGAAAACGGTCTCGAA
CCCGCTTTTCTTATTTTTCTTTTCTGGCCCTTCTCCTGATGGCAGCCTTCTCTCCCGGAATACTGGGGGC
GACCGGGCTGATTCCCGCACTGGAAATGCCCGATGTTCCCGTCATCAAAAACAATGCTCCCCCTCCCGCT
CCCTTGCCAAACGTCGGAGACATTTCCGTGAACCTGTCGCTGGCCGAGGGCCAGAAAGATCTTTCCAGCG
GGAAAGACAAGGAAGCTCTCCAGGTTTTTAACGGCATTCTCCTGGAGACTCCGCGGGATAAAGTCCCCCT
CTCTGTCTTTCTCGGAATTTCGAGAGCCTACCGACACCTCAAGGCTCCGAACCGGGCGATTGTCACCCTT
CTTCCACTCATCAAATCGCAGACGCTTGCCCAGGCGGATCCCGAAGCAAAACGGGAGTACATGTACGAAC
TCGGGGTAGCGGACGGTCTGATCCACAACAAGACAGGGATCGAACACTATCTCGTGCCCGTTTTTCCCCA
GCTCGAAAAACCCAGGGAAATCCTATCGGCGACGCACGCCCTTCTTCCTTATTTTGAATCGGAGAATCCG
CTGGAAGGCGTACTGTATCTGGGCCGAGCCATCGACCGGATCGACCCGGTCCATCAGCAGGGTCTTTTGT
CTTCGATCATCGACCTGATTCACGACCATATCACGGACACGGGAGCGCTCCAGTCGATCATCCGGACATT
TCCCCATGAATTTCCAGGCGATTATGCCGCGTTCCGGACAGGACTTGCAGCCCTATCCGGAAAGAACAAG
GATCCGGAAAAGGCCGAAACCCTGTTTCTGTCCCTTCTTGCGAACTATCCGGCCTCTCTCTTCACCGGAT
CGGCAGAAGAACGTCTGAACCATCTCTCCCTGCCAGCCGATGTGCCGGTTGTCGCCGTCCTCTTGCCCTC
TCATTCGTACCGGACACGGGGGCCCTATTCGCATTCTTTCATCCTCGGTCTCCACGATTTCTTCCGCAAA
GAGGATTCTTCGGGAGAACCTTTTCCCTCCCTGATGATCCGGTTCGTGAAAAACCCCCGGAACTATACCC
GGACACTGAAGGACCTGGTTCATCAACAGAAAGTTGTGGCTCTTCTGGGGCCTTTCTTTCCGGACGACTT
CAAAGCGGCATCTTCTTTTCTGGCGCATTCCGATCTTGTCGCTGTCTCCCCAACGCAACCGCCCGATCCC
GGTCTGTCCCATTTTTTCAGTACCGCCACCCTTCCTGACATGATGGCCGCTGCCGCTGCCATTGCGACGG
AAAAAAGGGTCACGCCGTCCCATGTGGTCATCGTGTATCCGAAAGGCCCCTACGGACGACATGTCCGCAC
CGTCTACGCTTCGACACTGAGCGGGCTGGGAGGACAGGTCATCGGAAGCATTTCCTACGATCCTCGCCGC
CCGGACAATCAGTCGGCCCTTGAAAAACTCAAGTCTTTCGGAACACGGATGGAAATCTCGAAAGACACCG
GACTTCCGCAAGGAGCGACGCTGGTGTCGGAAGACGCCATCCAGATGGGGGGAAAGGTCTTCTTTCTGGG
GTCCCGAATCAAAAACGCGCACCATGTCCGTACGTTGTTCCTACCCTCCTTTGATGCGCTCTATGTTCCG
GACACCTCTGCCGAACCGGCCTCTCTCCTCCGGGAAATCGCCTACAAGAATATTCAGAATATCCTTCTGG
TCGGAAACGAAACGTTTCTCCGAATCCGGGGATTGTCGGGAATCCAGGAACTGCACGACACGCTCCTTGC
CACCGGTCCGCCCCCCCTGGGACCCTCCTCTCCCGTTCAGATGGTCAATGGACGGAGCCGGCCGAGCCTT
TTTACCCTCCAGACGTATGATGCCCTGCGCCTTCTGCAGAAGGCTTCGGCGTCGGTGGACGGCCCGACAA
GGCAGGGAATCCGGCAATATCTTGACTCCCACCCTTCTTTGGACGGGGTGTCGGGAACAATGACCTGGAA
CGGGCCGGGCCAGTTCAAAAAATCCGTAACAATTTATCAGTTGTCTGGACGCCGCTGGATTCCATCCGAT
ACAGTAGAGGTCACCTACGGAGAAGAAAAATAATCCTGTCCGAATCGGGCCAGCCGTCTGAAAACCGTCC
GGTCTCTTCGGAAACGGAATGCGGGGGAAAAAGAGTGTTTCACTTTGATTCAGGCATGGCATACCTTTCT
GAAACAGGGTTCCAGATTACGACGGTCGGGATCCCGCTCCTACTCGCTGTCACGCTGCACGAAGTCGCCC
ACGGGGCAGTGGCGGACCGGCTGGGAGATCACACGGCCCGCTATCTCGGGCGGTTGACGCTCAATCCTTT
TCCGCATGTGGATCCCTTCGGAACGATTCTCCTCCCCCTGATGCTCTACTTTTCCCACACAGGACTGATG
TTCGGGTATGCGAAGCCGGTCCCGATCAACCCTCTGAACATGGCCAACCCCCGGCGGGATATGGCGATCG
TCGCGATGGCCGGCCCATTGTCGAACCTGTTGCAGGCACTGGTTTACATGAGCCTCCTGCACAGTTTTCT
CGGAATCGTGATGACCACTTCCTGGTTTCAGTCTGGCGAGGCCGGGGAGACGGTTGCCCGCCTCGTCATC
ACGCTTTTCCGGATGGGGATCCTGGTGAACGTCGTTCTGTTCGTTTTCAATCTCATTCCGCTCCCCCCCC
TGGATGGAGGACGGGTCCTGACGGGATTTCTTCCGGCCGGAGGTGCCGCTTTCATGAACCGGATCGAGCC
CTGGGGAATGTGGATCCTGTTCGGATTGATCCTCCTCGATCCCTATCTTGGGGTTCTGTCGCGCCTTGTC
TGGCCGGAGATGGACTCCCTGACAAATTTGCTCATGGTGTGGGCGACAAAACCCGGAGTCTCCTGACAAC
AGGTCCCAACAATATCCAACCGTTCTGAAAACAAGGAAACCAGCAAGCGATGGCCATCGAAAAAGACACT
CTTCCAGAGAACCCTGCCGAGAGCAACACGGAAGACAAAAACGTTCCCGTCCGACGGATCGTGAGTGGCA
TCCAGCCCTCCGGCCGCCTTCATCTGGGCAATTACATGGGAGCCCTGAAAAACTGGATTGCTCTCCAGGA
CCGCTACGAATCGTTCTTCTTTATCGCCGACTGGCATGCCCTGACAACAAACTATGAAGATACGTCACCG
ATCCGGCAGAACATTCGGGAGATGCTCGTGGATTGGCTCTCCCTGGGTCTCGATCCTGAAAAATGCACCA
TTTTCCTCCAGTCGGACGTCCTCGAACATGCCGAGCTGAACCTTCTGCTCTCGATGGTCACCCCGGTTTC
CTGGCTTGAGAGGAACCCGTCCTACAAGGACCAGCAGACCCAGATCACGGGGAGAGACCTTTCCACGTTC
GGATTTCTGGGGTATCCGGTCCTGATGTCGGCCGATATTCTCCTTTACCGCGCCGACCATGTACCGGTGG
GTCTGGACCAGCTGCCGCACCTGGAGCTGGCCCGGGAAATTGCCCGTCGTCTGCGCCACTTTTATGGTCC
TGTGGTCCCGGAACCTTTGCCGCTTCTCACTCCGACCCCTCGTCTTCTCGGTCTCGACGGGCGAAAGATG
AGCAAAAGCTATAAGAATTGTATCTATGTCGGGGACTCTTCCGCCGAAATCTGGGACAAAGTCCGTCCCA
TGGTGACAGATCCGGCCCGCGTCCGCCGGTCAGACCCGGGAGATCCCGATAAATGTCCCGTGTTCAACCT
GCATCAGTCGTTTTCTCCGCCGGAAACAGTGCAGGAAGTCGACAAGGGGTGCCGGACAGCCGGCATCGGA
TGCATCGACTGCAAAAAGCTTCTAGTCGGTCACATCGAGACAATCCTTCAGCCGGCCCGTGAGAAAAGAC
AGGAGATTTCGGCCAGAAAAGGGTTTTTGAAAGACGTGCTGCAGGAAGGGGGGAAGACGGCGTCCGGAGA
AGCACGCCAGACAATCCGCGAAGTGCGCCGGGCCATGCGTCTTCCGGATGAAGATCTCTTCGATTGAGAG
TCGAGAGACTTCCTTGTCAAAAAAGCGGACAAGGAGATATTGTTAGAGAGTGCCTGAACCCGGGCTTGAA
GACAGACGACCTGTATTGAGGATAGGAAAGGGCCGATGACCGAAACAAAAGTCAAAAAAACCTCCCGAAA
AAACACCTCTCAACCGGAGGTTCCCGTCTGGGACCGTGTCCTTCTGGCCCGTGCCCAGGAAAGACCAACC
TCCCTCGACTATATTCAGCGCCTGTGCACGCAGTTTGTCGAGGTTCACGGAGACCGGTCCTATCGGGACG
ATCCGTCCATTGTCGGTGGCTTTGCGGTCTTTGAAGGCAAAAGCGTTGCCGTTGTCGGCCATCAGAAGGG
AAAAAGCTTCAAGGATCGGATGACAAGAAACTTTGGCATGCCCCATCCGGAAGGGTATCGGAAAGCCTTG
CGGATCATGCGCCTGGCCGAACGATTTTCCATGCCCATTTTGACTTTCGTCGACACGCCGGGGGCCTATC
CAGGTATCGAAGCGGAAGAGCGCGGTCAGGTGGAGGCTGTTGCCAGAAATATCATGGAGATGTTCGAGAT
TCGTGTTCCCATCCTGGTATTTATTGTCGGCGAGGGGGGAAGCGGCGGGGCGTTGGCGATCGGAGTCGGA
GACCGGGTCTACATGCTGGAAAATGCGGTTTATTCGGTCATCAGCCCGGAAGCATGCGCCGCCATTCTCT
GGGAGAACGCCGGCAGAGCGCCTGAAGCGGCAGAGCGCCTCCGGATGACCGCTTCGGATCTCCTGAACCT
GGGGATCATCGACGGGATTTTGCCGGAAGCGGCCGGAGGAATCCAGAAAGATGCAATGCCGACCCTGTCC
GCGATGAAGGCTCTGATCACCGAACAGCTGGAACAGCTCCAGGCCCTGTCCGTCGAGGAACTGCTTTCCT
CCCGACAGAAGAAGTTTGATGCCATGGTGGCGTATCGCGAAGACAACATGGTCCACTTTCCCGGCGGTCA
GGAAGCGACCTCCTGACAAGGTTTCTGACCGTCTATCCGGCGAGAGAAGTCTCTCTCGGGAATTCTTTCC
CGCGTCTTTCCTGTCGGACTCCCCCCCTCTGCTTCAATGCGACGAGATAGGTCCGGAGGTCCGGATCCAG
TTCCTCCTTCCGGACGACCGCCTGTTCCCCGAACCGCCCGCTCAGGGCATGAACAAGCTCGTCGGAGGGG
GAAACATTGAGGTGCAGACCGATGACGGCCACCGGATAGGGGCGGGTCATGACCTTGAGCTCCAGGACGG
CGGGGACAGGTCCTGGATATCCAAGCAGAATTTGTTTGAGATCTTCGAGGTCCTTGACGGAAAGCCCGTC
GGTCTGGAGTCGGACGACAACCGTCTGATAAAGCGTCTCAAGGGCCTGTCCAATGGTTTCGACGCGGGTG
ACCCGAATCTTGCTCCCAAAGTCGTTCCTCTCGAGAGGTCCCGTCACCAGAATCGGAAGGTCGGTCTGGA
GTTTCTCCTGAACCTGGGCGTAAACGTCGGGAAAAAGAACTGCCTCGATGGTTCCCTCCATGTCCAGAAG
GGTCAACTGGGCCATTTTGTCGCCTTTTTTCGTCTTGACTTCCCGCAAGGCCGACACGACGGCGAAAACC
CTCACGGTTTCCCCCTCTGATACGGATTCGAGACTTCGCGTGGATCGCGTATCGAGCTTCAGGAGGAGAT
CGGCATAGCGGGCCATCGGATGAGACGTCAGATAAAACCCCAGCGCATTCTTTTCCTCCCGCAACAGCAT
CCGCTCGTCCCATTCCGGCACCTCCCGGAGGGGAGGACCGGAGGACCGGCCACCCTGGTCTTCGGAGAAA
AGGGACTTTTGCAAAGACCCTTTTCCGGATTTCTGTTTTTCGGCCCAGGCCAGGAGATCGTCCAGGGATT
CCATCGCCACCGACCGCCGGATGCCCAGTGAACGAAACGCCCCCGCGCGGATCAGAGCTTCAATCACCCG
GCGGTTCACCTTCTTTCCGACGATGCGCTTCAAAAAATCCGGAAAGTCGACAAAGGGTCCGTCGTTCGCC
CGCGCTTCCAGAATGCAGTCGACCGCCTGTTTCCCGACATTTTTGACCGCACCGAGACCAAACAGGATGC
GGGAACCCGGAAGAATCGCAAAATCGAATTCGCTCTGGTTAATGTCCGGAGCCAGAACTTCGATGCCCAT
GTCCTTGGCCCCGGCAAGAAACACCCCGATTTTCTCCGTATCATCCAGGGCGTTCGTCAGCAGGGCTGCC
CAGAGCTCCAGCGGATAATGGGCTTTCAGGTAGGCGGTCTGATAGGAGATCAGCGCATACGCTGCGCTGT
GGGATTTATTGAATCCGTATCCGGCAAAATAGGCCATCAGTTCAAAGACATGGGTGGCCTTTTCTTTCGG
AAAGCCTTTCCGGATTGCGCCATCGACGAACTTGTCCTGCATCTTGGCCATCTCTTCCGGCTTCTTCTTG
CCCATGGCCCGCCGGAGAAGATCGGCTTCGCCAAGAGAAAAACCGGCCAGGACGTTGGCAATCTGCATCA
CCTGTTCCTGATAGACGATCACGCCGTAGGTTTCCCGGAGAACAGGTTCGAGTTCGGGAAGCTCGTAGCG
GATTTCCCGAGGGTTCTTCTTCCTTTTGATAAAGTCGTCCACCATGCCACTGTTGATCGGGCCCGGACGG
TAAAGAGCGAGGAGGGCGATCAGGTCCTCGAAGGTCTCGGGCTGCATCTTCATGATCAGGTCCGTCATTC
CCCGGGATTCCAGCTGGAAGATTCCGAGGGTTTTGCCTTCGGATAAAAGGCGGTAGGTCCTGGCATCGTC
GAGAGGGATCCGGTCGGCCGAAAAGTCCGGTGTATGGGCCTGGATCCGGTTTTCGGCTCCCTGGATCAGG
GTCAGGGTGGTCAACCCCAGGAAGTCAAACTTGACCAGACCCACTTTTTCGACATCGTCCTTCGTGAACT
GGGTCACGATTTCCCCGTTCGCCCCTCTCATGAGCGGAACGTGTTCCAGGAGAGGTTCTCGCGAAATCAC
GACCCCGGCGGCATGAATCGAGCTATGACGGGTGATCCCCTCGAGTTTTCGCGAAAGGGAGAAGAGCTCT
TCCATCCGGGGATCTTTTTCCAGCAGTGCCCGGAGATCGGGGTTTTCTTCGAGGGCTTTCTCAAGTGTCA
TGTCGAGGCTGTTCGGGATCATTTTCGCCACCCGGTCCACTTCGGCGTAGGTCATTCCGAGCACCCGGCC
GACGTCGCGGATCGACCCCTTGGCGCCCATCGTTCCGAACGTCGCGATCATGGCGACCCGGTCCATCCCG
TATCGGTCGACCACATACTGGATCACCTCTCCCCGGCGATTCATACAGAAGTCGACATCGATATCCGGGA
GGCTGACCCGCTCGGGATTCAGAAACCTCTCGAACAGGAGTCCAAAACGGATCGGATCAATATTGGTGAT
CCGAAGCGACCAGGCGACGACAGAGCCTGCGGCGGATCCTCGTCCGGGTCCAACCGGAATCCCCATTTCC
CGGGCCTTCCGGATAAAGTCCCAGACGATCAGGAAGTACCCTTCATACCCCATTTTCTGAATCACCTGGA
TTTCCCGTTCCAGACGCTCGAGATAGAGCGCTTTCTCCGTATCGGAAAAAGTATTTTCCTGAAAACGGGC
GTCGAGACCCTCCCGGCTGGTCCGGACGAAAAGCTCAGGGACGGTCGTGGTCTGTCCCTGGTTCTCATCG
AGACGATAGGACGGCATGTGAGTTGTCTGAAGGTCGATGGACACATCGATCCGGTCGGCTATCCGCAGAG
TGTTTTCGATTGCTTCGGGCAGTTCTTCGAAGGACCGGACCATCTCCCGGGGGGTTTTCAGGTAGAACTC
GTCGGAGCCGAAACGGAGACGGGCGGGGTCCTCCAGAGTCTTTCCTGTCTGGAGGCACAGAAGGATGTCA
TGGGGAACGGAATCCTCGCGCTCAAGATAGTGGCAATCGTTGGTTGCCACGAGCGGGATTGAAAGCTTCT
TCGACAGACCGATGATTTCCCGGTTCGCAATGCGCTGGTCTTCCAGTCCGTTGGCCTGAACTTCAAAAAA
ATAATTCTCCGGACCGAAAATCTCCCGGAAGAGTCCGGCCGTCGCATACGCGCGGTCCGTATCACCCCGC
GTCAACATGTACGAAATCTGACCCTTCAGACAGCCGGAGAGAGCGATCAGGCCTTCGTGATGCCGGGAGA
GAAGCTCCAGATCAATACGCGGACGATAGTAGAACCCCTCCAGATGCGAAAGGGAGACGATCTTGAGAAG
GTTACGGTATCCGGTATCGTTTTCGGCCAGCAGTATCAAATGGAAGGAGGCGTTGTTGATTTTTTTTGCC
TGGTGCGGTCCGTCTCCGCCGAAATAGAGATCCTGACGGTCGAAGCGGGAGCGGGGAGTGATATAGACTT
CGCACCCGATGATCGGTTTTACACCATGTTTTTTGGCCGTCTGAAAGAACTCGATGGCCCCGAAAAGGTT
CCCGTGGTCGGTCATGGCGATGGCCGGCATGTTTTCGGCCCGGGCTTTCCGGATCAGGGGATCGATCTTG
TTGGCTCCGTCCAGGAGGCTGTACTGGGTATGGACATGCAGATGGACGAACTGGTCGGTGGAAGACATCA
ACGATCCTTATCATCTTTGTCTGAAGGTTGCTCCCGGAGCCTGAAACCTTCAGAAGCTCCAGGACTCATA
TCGTGTTTCGGAAACGAGGTCCGATCCGATTTCGGATAAAAAGCGGGAAGGATAGAGACGTTCCCCCCTT
CCACGGGAAATGGCGCTTTCCGGAACGCACAGCAAAAGGTCCCGACGGGCACGGGTGACCGCAACATAAA
ACAGGCGGCGCTCCTCCTCGAGGTCCTGGGGACGGAGGGCAGACTTTTCGGGAGGAAAGACCCCTTCATT
CATCGAGAGGACAAAGACCGTGTCCCATTCGAGACCCTTCGCCTGATGGATGGAGGAAAGAATGACCCTG
TCCGGCACCGAAGCATTCGAAAGGGCCATCTCTTCAAGATTTTCCAGAAGCGTGATTTCGCCGAGAAACC
CCTCCAGGTCTTTCTGTTCGCCCAGCTGTTCGGCAAAGGCGACAAGATCCGCCTCCCGTTCCTCCGGATC
CTCCCGGATATCATAGAGATCCCGCCGATATCCCTCTTCGAGAATTTCCATCACAAGGAGACCGACCGTA
GACTCTTCCTTCCGCTGCAACTCCCGGAGGGAGAACAGTCGCTCCCCCAGTTTGCGGACGCCTTCCCGTG
AGAGGGAAGGGGCGGTTTTGAGAACTTTTTCGTCCGTCAGGCCGGAAAAGACGTCTTCAACCTCTCCCAG
GACACGGATCAGTTTTTCGGAAGATCGTTCTCCCATTCGGGGAATCATCCGGAGAAGCCGGGTCATGGCA
AGGGTGTCCCGAGGATTCAGGAGAAGACGGAGATGCGCCAGGACATCCTTGATGTGGGCCTGTTCGTAAA
AGCGCAATCCGGACGTGATCGAAAACGGAATTTTCCGTCGGGCGAGTTCGAACTGGATTGGAAGACTCAG
ATAATGGGAGCGGTAAAGGATTGCGATTTCGGAAGCCTGAGTGCCACCATCGAGAAGTTGGTCGACCGTC
GAGCCGATGAAGTGGGCCTGATCGGCATCGGAATAAAGACCGACCGTGCGGGGAGCCTCTCCCTCCTCCG
TATGAAAGGGACGGAGTGTTTTTTCGATGCGTCTTTCGTTTCCGAGAATAATCCGGTTGGCCAGATCAAG
AATGGGAGGGCTGGAGCGGTAGTTTGTCTCAAGGCGGTAAATCCGGGCCTCGGGATACCGGTCGGGAAAC
GTCAGGATGTTCTCGACATGGGCTCCCCGGAAAGAATAAATGCTCTGGCTGTCATCCCCTACCACGAAAA
AACTTTTGTGTCTGGCCGCCAGCTTGTCGAGAATCGTCGACTGAAGGGGATTCGTGTCCTGGTATTCGTC
GACCAGAAGAAACCGGAAACGTTCCTGGAGAAGCTCGAGCACATCCGGTCCGGATTCCAGAATGTCCAGC
CAGCCGGTCAAAAGATCGTCAAAATCCGCGAGCCGGTCTTTTCTTTTCACTTCCTCGTATTCGGTCCTGA
TCCGGGTCACTGTCTCGATCACGGGAATCAGTCCCGAAAACCGGTCATAGATGACATCCTCCAGAGAAAC
CATACTGTTTCTGGACAGACTGATGGCGTTCAGGATCTGTCCGGCGGGAGGAAGTTCTTTTCGGAGCCCT
TCGGGAAACGCGGAAAGAATCGACTTGAGAAGATCGACTTGATCCTCCCGGTCAATGACAACCGGCGTTC
CCGCATAGCCGATGCGGGATCCGAACTCCCGCAGGAGGCGATATCCGACATGGTGGAATGTCCCGGCCCA
CAAAAGGACCTGCGGCCCGGTCAGAAGATCCGCCAGACGATGCTGGAGCACACGGGCAGCCTTCTTCGTG
AACGTCAGAACAAGCATCCGGTGGGCGGGCACTCCTTTCTCCAGAAGCCAGGCCACCCGATGCGTCAGCA
CACGCGTCTTGCCGGAACCGGCTCCGGCTAGCACCAGTGCAGGACCATCCGGGGCAGTCACCGCCTCCCT
CTGTTCCTCATTCAAGACGTTCAGGATTCTGGAATCCAAAAAGATGCCTCCTTACGGACCGAACCGAGGG
CTTCGCCAGGGACATTCAGAAGCGGGAACAGAAAAAGCATTGCGCCCATCAGTGAGAGTTGGTATCATTA
ACGGAGAAAACCTGTTGAGAGAAAATGTTGAAAG
>gi|124127052|gb|AAWO01000083.1| Leptospirillum rubarum LeptoII_Scaffold_8692_Cont83, whole genome shotgun sequence
CAGCACCACCTTCTTGCTCACCCGGACAAAGGTCCGGAGGGTTCGGGGGACAGCCACTCCCAGCGCCTTG
GCTTTTTGGACCAGCCGAAGCACCCGCGTCCGGGACTTTTGAAGCAGTCCTACGTCCGTCGGGTAGGCGA
TGTTCTTCTCCATCGCCGTGGTGTCGACGCGCATGACCTGGCGCCGGATCGCTCCGGCCTGGATCATCTG
GTCCCGGATGACCGCCTCCACTGCCTGCGTTCCCTCTGGTCCGAGACGCTTCCGAAACTTGCACAGCGTG
GAGGACTCGACGTGCTGGGCTTCGTCGGCCGGAACCCGGCAAAAGGCCATCCACACGAAGTTCTCGTGAA
GCCCCGAGACCACCGCTTCGTCCGAGAGGTCGAACCGGTGTTTCAGGATCATGAGACCCACCATAAGCCG
TGTCGGCTTGGCCGGCCGTCCCTTCCCGGGAGAATAGTACGGAGCCAAAACCCCGTCGATCGCCGCCCAG
TCGATCTTCTCCGAGAGCTTCATCAGAGGATGCTCTGGATTTACATGCCGGTCGGCGATCCACTGGAACA
GGCTCGGTTGGGTATGGGGCGATTTCGCCATGGAACGTCCTCTCGGAAAAAAGGTGAAAATTCCTCCATT
TCCAAGAGGGATCATAACTTAACTATATATATTTGTCAATTACTTACGTGACTAGTTTTTCAGTATGAAC
TAAGTAACAGGCCGAAGAGAAAAATCTGCGTATAACCGATCGGGTCACGACCCGATATCGGACTACTCGC
TCCCCCGATCCGGTCATGACCCTGCTGGAAAGCTTTCAAAAAACAATTTGACGGGAGTGATTACTCTTCC
GACAGACGTTTTTCGATTTCGGCATCCACAAGATTTCGGGCAAACTCCGACAGCGTGTCGTGGCAAACCC
AGAAACAGGAGTCCACCTTGCTCACAGATCCAGCCCAGACGGTACGGCCCGTGCGCGTGGAAATCATTTT
CCAGGTAAAACCGACGATAGGCTCGGTCGACAGACCGGATCGGTATTCATACTCGGTGACATTCCCGAAC
AGAACAGCATCGACATGCTGCCGCGCCAGAGGCTCCAGAATGTTTTCCGGGAGTGTTCCGGACTCCGCCA
TTTTCGCCAGCTCTTTCGTCGTCCCGGTGTCGGAAGAACTCAGATACATTGCCCGATGCACCGTGATAGA
TGAGACAAACAATGCAGAAATGGCTTTTCCGGCGTTTGGCGTGGATGTGAGGTTTTTGAACGGCAACAAA
AGAACAAACATATGATCGATCGGGTCGGAATTTTCGGAGCGGACGCTCGAACACCCGGTCTGAAAAAACG
TTCCACACACCAAAAGAACAGCTATCAGACTTTTGCAAAAGGAGGATTTCGATATCACAGGGCGCATCCT
TTCTCAGAATACAAAGTTGAGTCCCAGCATCAATTCTTCCGAAGGTCCCGCATAGAGCGTTGATTCTTCA
AAATACAGGGCGTTTCCATACAGCGACCAATGGAGGGAAACAGGATAACGTATCCCCAGAGAACCTTCCC
CCGAGGCGATGTGGTTGTAGAAGTCGTCATAACCACCGATCTGGCCGCTCAGCAAAAGACCGTTGTCATA
TTGCTTCATCGCGTTCAAGGCAATCAGAAGGTATTGCTGGCGCATGATTTCCGGGACAAGAGCTGCGGTC
TGGGGGGAGGATGCCATGATCGTCCAGTCATCGTACCCGACAAGAACATCCATTTCCGGGTCCGCAGTTA
GCTGATAATCCAGAAATCCGAAGGCGTTGTGCAAATTTCCGTATGGCAGACTTCCATCGTCAAGTGTGTA
TTCGTAATACCAGTAGTTCAAACCTATCGAAAGGCGATTGGTGAGTTGGAGACTGCTGGAGACTGTGACT
CCGCTCTCCAGACCGTTCAGCTGGATCGCCTGACCGAAATCTCCCCATACCATGTTGTCGACACCCTGAA
CATCCACCGTTAAAATTCCGGGATTGTAGAAAAAGTGCGCATACAGGCCCGCACGTTCCAGAGACGTATC
CCCCGCATCGACCTGCAAATCCGCATGATCGCCAAGTCGACTGTCCAGTCCGGCATACGTCCAACTGTTC
AAACCGTTGCCTTGCCCTGAAACAAATCCCATATACTCGGTCCGACCGGCAAGAAAGCGGAGACCTCCGG
CCATCGGAGACTCAAACTGGGCATCCCCTACAAAGGCAGCTCCACCGGAGTAGTTGATCCCCATAGCCGA
AATGTTCAGGTTCCAACGGGGCAGAGAGGCGGTCAAAAACTGGTCCGGACGAAAAGGGGACTGGATCTCT
CCCAGGGAAAAAATGTGCTGATCCATAATCGGGATATTGGCATCATATCCAGTCGGGAAATAAGTCTTGA
TCAGATCTTTCTGGATGACTTTATTCTCCGGATGGGTTTTCTGAAAATGCAGGAGAAGAATTCTGGCTTT
CCTGAGGTGCCCTTGCTGGAGGAGGATCTCGGCCTCCAGAATTCCAAGGTCGATACTTTCCGGGGCTATT
TTTCGTCCTTTTTCCACTGTCAAATACCCCCTTCTCAGAAAATGAACCTTTTTCTCGATGTAAGCGAGAA
GGTAAATCGCATTCAGGTCCTCGGGATTCGTTTTCTGGAACCGGTGTGCCAGATGGTAGGCTTCCGGATA
TCTCCCGGCCCGGACCAATTGTTCGATTTTTTCCTGTTCCAGATTCTTGTTCATCGCGGGCGATGACGGT
TTACGGTTCTCCGGAAGAGTCTGGCCTGCAGTTAAAAGAGAGGGGTCTTGGGCAAAAGCCAGAACGGGAG
ACAAAAAGAAAGAGAGAACCATCACAAAAATATGCTTTTCCCGTATACCTCGAAAACAGGTTCGGAAAAA
GCAACAACCAATTGTCTTCCTCATGAAGTTCACATCTCCTGACAAGCGGGCAAAACAAGAAAGGAAGTCT
CTGGCAAGCTGCATTTCAGTTTTCCGTTGTCGGGCCAGGGCATGGATAGGATCACACCATCAGGAGGGGA
AAACCGCTCCTGATGGTGTGCGGGAAAGTTATTTCTTGTCCACCGGATGATGAACGACGGGATGGACGAC
CGGACGGGCTCCGGCGCGGACGGAGCGGCTTGCTCCGGACTGAAGATCAAGTGCTGCCAGAACATGGGTA
TTGGCTGAAACACTTGTCGTGGAGACCGATTTTGACAAGTCTGCCTTATAAGCTGTCTCATCTTTGGCAA
TTGTCGAAACCAATGTCTTTCTGGCAGCGACGTCTTTCTTGATATCGGATCTCAGGAGTGTTGTGATATC
TTTCTGCTCCTTTGCCAGGTCCGTCATCGCATTTTTAATGCTGGTGATGGCTGCCTTGTCGGCTGTGACG
GCAGCGCTGTTCCCGGATTTCAGGCCAGAGCGCATATCGGCCTCAAGCCTTTTGAGCATGTCGCGCATCG
CGTCGCTTTTTCTCAATGAGCGCTGAAGGGCCAACCTGTATTTCAGAATATGGATTTCGAGCCCCATCGA
ATCTTTCTGATCCGCCGCAATGACCTTTTTCAGAGCGGAAGCAGCAGCACTGCTGGAAGCCACTGTTGAC
GTTGATGACGATCCGCTCGACGCCGTTTTCGCAGGTGAAGAAGCAGAGGACGAAGAACTGGCCGAAGCGG
TGGACGACGGGCTTGCGCTCGAAGAGGGTGAAGACGTAGACGTGGTGCTGCTCGGCTTCGCTGTCGTGCT
TGTTCCCGTGCTGCTTGCCGTCTTTGTTCCGCTCGAACTAGAACCGGTCGAAGCGGTGGACGACAGGCTT
GCATTAGAAGAGGGTGAAGACGAAGACGCGGTGCTGCTCGGCTTCGCTGTCGTGCTTGTTGTCGAGCTTG
TTCCCGTACTGCTTGCTGCCCTTGTTCCAGTCAAACTGGTTGACGGACTGGTGCTCGAAGAGGGTGAAGA
TGAAGTCTTGGAAGAAGTGGAAGAGGCTTTTGCCAGGTCAGACTTGTACGTCTTCTCATCCAGAGCGATC
GTCTTCACCAACGCTTTCCGTTTGGCGACATCCTTTTTGATATCGGAGCGGAGAAGCGTGGTAATATCTT
TTTGCTCTTTTTTCAGATCTGCCAACGCCGACCGGATGGATTTCAACGCTGCCTTGTCGGCGGCAACGGC
TGCACTGTTTCCGGACTTTTCTTCCGCCCGAATGTCTGCCTCAAGCTTCCGGAGCAGGTCGCGCATTCTG
TCTTCCTTATTCAGATCACGTTGGAGAGTGAGACGATATTTCAAAATATCGATCCGCAGACTTGTCGATT
CCTTTTCGTCTGCAGAAATGGTCTTGCTTAATGAAGCCAGTGTCGTGCTTGAAGTTGTTGAACTGGCACC
AGAGGTACTTGAAGCAGTCGGTGTGGCAGTACTCGTTCCGGTTGTCGAAGACGCGAATGCGTTTCCGGAA
ACAAGAAGTCCCACGAAAACTGCTGCCATTCCCACGCGTCCAATCGCCATCGAAATGGATTTTCCTGGTC
CTTTTTGCATTGTTCGAACTCCTTTGATGAAAGTGATAGTTATTCCGGATCTTCATTACGCTTTCTTCTT
CAAGGAAGATCTCCTTGAAAAGCTGATCCGTAGCGCTGTTTCCAGCGTGCCTATACCTTACATGAGCAAT
TCAGGCCGTTTCTGTACCCTTCATCAATAAAAAATAGTTCCCCGATTACATAATCCATTGACCCGGGTCA
CACAACTGACCTCCAATCAACACCGGAACCTTAAACAACATTCTCCCCTGATTCCGATATAGAAGTGTGA
AAAAACAAAAAAAGCCCTCTTCCCGTTGGATTTTCGGTGAGATACACTCTCACCAAGCAGGTGAAAACCA
CAACGGAGAAGGAGGGCTGACGGATATGGTAAACAGGGGACAGGTCAGGATCAAGCTGGAACGGACCGAG
GAAGCGCTGACGGGCCAGGGAGGATTTCTGGCCTACGGGGAATATCTGAACGGGATGAAGGTCCGGGAGC
GGGTCGAACGGCACCTGCCGGCACCGGGAAGCAACCGCGGGTTTTCACCGGGCGTCTTTGTGCAGAGCCT
GGTTTCTCTTCTGACCCTGGGGGGACAGACGCTGTCGGACCTGCGGGAACTGGAACGGGAAAAAGGTCTT
CTGGCGCTGTTGGGGCAGACCGTCATTCCCGACGAAGACACGGTGGGGCAGTGGC
>gi|124127051|gb|AAWO01000084.1| Leptospirillum rubarum LeptoII_Scaffold_8692_Cont84, whole genome shotgun sequence
AAGAGACCCCGGAAGCGTTCCGGTTGATCGTGAAGCGGGTGCGGGAGCGCTCTGCCACCCCCCTGTTCCG
AAACATGGTCTCCTACCGATATTGGGTGGTGGCGACCAATTTCGGACCGGAATGGAGCCCGCAACAGGTG
CTGGGCTGGCACCAGCTGAGAGGCCACTTCGAAAACTTCTTCAAGGAACTCAAGAACGGGGTGGGGATGG
AGTACATGCCCACCGGCGACCTGCATGCGAATGCGGTGTTCTTCCGGGTCGGCGTTCTGGCCTACAACCT
GTTCGTGGGGTTCCGGAGAGACCTTCTGCCCGACTCCAGTCAAAGCTGGAGCCTGCGAACGGTCCGGTGG
AAGCTCCTGTCCATGGCGGGAAAGATTGTGCGGCATGCCCGGACGATCGTTCTCAAACTGGCGGTGGATG
ACGGGTCTCTGGAATTCCTGTCCCGGATTCGCGGTCAATGCCAGGAGCTGTTCGGTTCGGCCTGAGGCGA
ACGTCCGGACTCGGGAAAAAGCGGAAGGTCTTCAGCCCAAAGAGCCGGACAGGTGCGGAAGTGGGAATTT
CCGAGGAAGTGGCAGTGAAGTCGTTGACAGTCCATGATTCTCATGTAAATCCTCTCGGAACTCCCTTGAT
GGTCTCCCCTGTTCGAGCAAACGGCAGGAGTTTGTTCCGGGAAGACAAGAGGTCGAAGATGACCTGATCG
GATGGGAGTGAGGTTGAATTTTAAAAAATGTCCCCCCATAACCGGCCGAGAGGGTTGGATCCAATCCTAA
ATCGGAATTCGGGTTCTCTTTTCATGGCACAACAAAGCTCTGCCAGAGCGACACCGGGCCAGAAAAGAAT
CAGGAATGTTTTCATGAGGACAAGAGATGCGGGAATCTGGAATTTTTAGCTTGCGGTTTTAATCGGAACC
ATCCCCGAGTCAGGGAATCGGTGAAATTCGGGAAACAACCTCGAGGCAATGTTCAAGAATTGATGAAAAT
CGGTCCGGACGAAGCCCCAGATAGTCCAGAGAATGGAGCAGAACCGGTTCTACAAACAGGAAGTCCCCAT
GCACTGCCCCCACGATGGTGGCGATCTGGTCCCCCAGACAACACACGTGGGTCAGCTCCTTGTTATGAAT
CGCTTTTCGGGGTTCATGATGCCAGAGGATGGGGTCCAGGATGCTTCCGGGAAAGTTAAACATTCTCCCG
TACCTTGCTCCGACAAAGCAGTGGTTGATTCCCAGAAACTCTGACTCCGCCTCCCAGTCCGGGGGGCGCA
ATGGGTCGTCCGCCGTCTGGTGAAGATCGTTTGTCAAAGATCGCATTTCCAGGATCAAAAAAACTTTTCC
AAGGTCATGCAACAGTCCGGCCGTTTCGGCTTCTTCCTTATCCACACCGGTCACATGACCGGAAACGATC
CCCGCGCAGGCCGACGCCACCTGGCAGTGATACCAGAGGTCGGAAATACCGGAGACGGTTCTGTATCGGC
TGAAGATGGGGAGCGTGAGACAAAAACCCTTGAGCATCCGGAATCCCAGGAGCCTTACGGCCTGGACGAC
GGTCGACACATGGCCCGCTTCCGCATAGATTCCGGAATTTGCCTGCCGGATGAGTTGGGCGGAAAAAGAC
ACATCTTTCTGGATTAAGCGGGCCAACGCTTCCATTGAAATATTCTCGGCGTCAATTTCATGGATCACAT
CCGAGAGCACCTCCGGCAAAGAAGGAAAAGAGTCGCGACTTTCAAGCTTTCGGGACAAATCCTCGAGGTC
CAAAACAAAAGCCTCCACTGGAAAAAAAGAAAAACAGACCTGAACCTGAATGAACAAGGAGGACGAACAC
ACCAGAATGGAATAATGCGGAGTGTTCCTTAAACTGGACCCTTCAGGACGCTTTTCTCTTTATTTGAGAC
CTGATGTTTGTTTGTGTGCATATCGTTGTCTGTCTCAGCAAATTGCACATGAGACATCTCTTATTTTTTC
CGAAAGTAATACCGACTCACTGTTTCTCGAACGCGACCATAAAACTCCTTTCCTTCATCAAAACTCTGAA
GAAGTGTCATCCGGGTGTCGAGGGCCTCAAGTTCCCTTTGAACGGCAAGGCTGTCCTCGACTCTTGGACT
AGAACGCCGGTCTTCGATAACGACTTCAACGACTCCCCGTGAGAGAAGAATCTTTTTCATGCTTTCGTCC
AGCGACTGGGGAGCCTTAAGGAGAAGTCTCCCAAGAGAATCATGGACATCAGAGACAATGGCATGTCCGG
GATCAAGAGACTCTAGCTTTACAGTCACCAACCTCATAAATCCCTCCAGAGAGAACAGTCTGATCTCCAA
AATCAAGCTTCTTCAGGGAAGTCTTCTAAACCGCTCTCAAAGGAAAATCCTGAGAGCAGGCAAATTGCTG
ATTCGGCTCGTCCATCCAGGATTTATTCTTCGTTTCATTTTTGACCGGACTGCCGGCCAGATCAAGGACT
AGAATCACTAAGGTTTATATAAATTAAAATCATTAAATTTTTTCCAAAAATTCTTAGTCTATTTATCTTT
ATCTTGCTCCTTCAGGTCAAGTCCTGATATGGTGGGGGGCCTGTCAAGCCCCTTTTGTAACTTCTTCTAG
AATCCTTGGCTTTACATATCATTCTTTTGTGTGCGCATTGCTCCTCACTGTGAAAGAGGTTCGGAACAAT
CCGGATCGGAACACGAGGCTGGCGACGCTTGGCAGACTGATATTCGCGGATCAAAGATCACCGCATGTCA
AAGTTTTTCGTCGTGGAGGGCCTCTCTCTAAATCCGAGCGTCATCCTCCGAAGGGGATGGCTCATAGGAC
TACCGAGGATTCTCCTGCGGCGGCTCGTATTCCGGTCCCGATTGTCCTGTTCCTCTCCTTCCGCTGCAAC
GCTCTCTTTTCCGGTCCTGTTCTGACGATTCGTCCGGTTATGATCCCATGCCTTGAGTGAGGACAAACGC
TCTGTCAGGCCGTTTCCCCCATCGTCTCTTTCGGAAGAGCGACTGGTCGTCCCATGACCTGACATCCGAT
CGCCCAGACAAAGCCGGCCAATTCCCGCGCCAGGGCGGTGACCGCGACGGTTGACCGCTTTCCTTTCGCT
GTCAGGTGATGAAAGCGGTGAAAGAGCCGCCTCTGTCCTTCCCAGGCGATCTTCCGGACCTCTGGCGTCT
GGTCCTTCATGCGCTCCTTCAAGGCCTTGCTGATTCGGGGTGTCCGCTGGGCGTGCCAGGCGCTTTCGAC
CAGAACTCTCCGGACATGACCGTTTCCCGTTTTGGTCACGCCCCCGCGCCGGACATTCTCCCCGCTTGAG
CTCTCGCAGGGCGTCAGACCCAGATAGGCCATAAACTGGGCGGCTGTTCCAAAGCGTGTCATATCCCCGA
CCTCTGCCGTGATCGTGAAGGCCGTGATCAGGTCCACTCCCCGAAGCGCCATAAGGGACCTGACCACGGG
AGCCAGGGAGTAGGATTCCAGAACCGTTTCGATCTCTTTCACGACCCCCGCTCCTCGCCCGATGACATCT
TTCAGGCTCTCGAGATAGGTCTGGAAAACAATCTGGCTCACGGCATTCTCGAACGTCTTGTTTTCAAGCC
AGGTCATGAAGGGACCGCCCCATCGTGTCTTGTCCTCCGGGAGAACCACCTCGTGACGCAGGAAAAAGGC
CAGAAGACGCTGCTTGAGGTGGCGCTCCTCCATCTTGAGATCTTCCCGCAGACGGGACAGGTCCCGCATG
GCTTCCTGTTCGCTCCCGGGAACCCAGACCGGCGTCAGCTCTCCCACCCGGTGCAGGCGGGCCAAGGCCT
GTGCGTCCCGCCGGTCCGTCTTCACCCGGTCTCCGGCCTTCTTCGGGATCAAAGAGGGGGCCACCACCTG
GCATCGGTGTCCTTCCGCCTGGAGTCGGCGGTGCACGCCATATCCGCAGGGCCCTGCTTCGTAGACAAAG
TGAAGTTCTGCCCCCTCTTCGGACAGCTTGTGGATCAGACGGCGCAGCGCCTCGATCGTATTCGGAATCT
CCCCGTAATACCGCACCTCCGGAGTTTTGCTGTCCGCGACCGCAACGGCAATCGTTTTCTTGTGCACATC
TAATCCGACGAATTTGGTATACTGCTTCATGGCCTGTCCTCCTGTATTATGGCTCTGGATTTGGGGTTAC
CCGCTTCCAAGTCTAACCCACGCTGTGCAGGTTCGGACAGGCCCTTTCTTTATCCCTCCCACACATATTG
TCTAAAAGTGCTGTAAATTTTTTCCCGAGAAGGGAAGCATGCAATGTCATTCCACGATTGCAAGAGTCGA
AGAGGTTTTGAATGACTCCTGCTTCTTCCATTCGTGGTACTCGGTCATGTCCAGATATTTCTTCCCAGTA
CTCCATTGTTCATGGAACTCCGAGAGAAGGGCTCCAATGAGACGGATGGCGGATTCTTCGTTCGGGAAGA
TTCGGATCACCCGCTCCCGTCGTCGGATCTCTTCATTGAGCCGCTCCTGGGAATTGGTGCTTCGAAGCCG
GACGCGGTATTTCTTGGGAAAGGTTAAAATGTTCAACGTCTCGTCAAACCCTTCCTCCAGGCACTCCATG
GCCTTGGGAGCTTTTTTCTCGAAGGTTCGGAGGATTTCGTTCCGGACCATCCGGGCTTCCTCCATCGTCT
CCGAGCGAAACAGCCGGGACAGGGCCTGGGCCAAGGGCCCTCTCTGGGAGGCCGGCGCATGACCCAGAAT
ATTCCGAAGAAAGTGGACCTGGCACCGTTGCCATCGGACTCCCTGGAAATGCTTCCAGGCGGCGTTCTTG
AGCCCTTTGTGATCGTCGGAGACGATCAGGTCCACCCCAGACAGTCCTCGATGTTTGAGATCACGGAGCA
TGTCATCCCAGGACGCTTCGTTTTCGCTGTCCCCCAGGGTCAGTCCCAGGATCTCCCGCTGTCCCTCTGC
GGTGATGCCGGTGGCGATCAGGGCGGCCATCGGAGACACACTCTCATTCTTTCTCACCCGAATGACCAGG
GCGTCGATCAGCACGAACGGATACGGACTGGACAGTTTTCGGTTCTTCCAGGCCTGGACCCGGGCGGAGA
GCCCGGTCGACAACTGGCTGACCGTGGACTTCGAGAACCGGGTGCCACACAGCTCCTCGGTGATGTTGGC
GACCTTTCGGGTCGAGACCCCCTGCACCACCATCTCCATCATCGAGAGGACCAGAGCCTGTTCAGAGCGT
TGGTAGCGTTTGAACAGATCGGTGCTGAAACTCCCGTCCCGGGTTTGGGGAACGCGAAGAATCACGGTTC
CCACCCGCGTGGTCAACGTTCGTTCTCGAACGCCGTTCCGGTAGCCGGCCCGTTCTTCCGTGCGTTCATG
CCGGTCGGCTCCCAGATGTTCCGTCATCTGGGCTTCCAGGACCTGGTTCAGAACGGATTCCACCAGCTTT
TTGAGTCCGTCTCCTCCCTCGGTCAAAAGATTTGGCAACAGGTCCGGGTTCAGGGTAAGGTTAAGTTCAG
CCATCGATTCCTCCTTGTTAAGAATGGGTTGTTTGGGCAACGCCTATTCTCGGGAACATCGATGGCTTTT
TCAATTCTTGGCCAACAGAATTTACATATATGGTCCCTTCCCCGGTTGCAAAAGGTTTTTCCCTTTTTGA
TGGACGATCACTGCAGCCATATATCCGGCCTCTGTGTGGAAGGTGTCCTTCCGGGCCTCGATGAAGTTCC
GCGCACTTCCTCCTGATCAGCATTACGGCTTCAAAAGCCTCTGTAAATTTCAGGTTCTGGAAGTGCCGGT
CTGACCGGTCCGTCATCCGGGGGATGTCCCCTCTACGCATTCTGGTGGTGGGAGTCTGTAAGCCGTTCCT
TTCGTCAGGATTATGCCGATGATTTTTCGTTTGTGTCCCTATTGCCCGATCAGGCGGTTTTCCGGAGCGC
GGGACCCGCCGGAGAATACACCGCATCCTCTTTGGTCAGGAGAGCCCACAGGACCCGGGCGTTCTTATTC
GCGACCGCTACTGCCGTCCGGTTGTATCCCCGCCGTTCGTACAGGGAGAGGATCCAGGTATTGCGTCCCG
CGGGCTCTTTCCCAGCGGCGGCAATCTTCATGACGGAGCGCACCATCGCCCGCCCTCCGTGGATCAGGAG
GGTGCGTAGATAGGTGTCTCCTCGTTTGGAGATCCCCAGAAGCACATTCTTGCCGCCGCTGGA
>gi|124127049|gb|AAWO01000086.1| Leptospirillum rubarum LeptoII_Scaffold_8692_Cont86, whole genome shotgun sequence
CGAAAAATGATGCGGCCCACCCCCTTTTATCTTGCTCTCCCCTCCTCCCCCCATTGTCATTGTCAAAAAC
TCGGTTGACAAGTCGGAACCGTGAATTGTCTGTCTTTTGACAAATAAAATAAGTCTGATATAAGTATGTA
TTAGTTCTTTGACAAGATTTGACAAAAACAAAGCGGAGCGATTCCGTTGTCTATCTTGTTTTGACAACTC
GCAGAGCTTTGACAAGCCATAAACAATCAGAGGGAACGGATGAGTAACAACGGATGGAAAAAACAATGAG
CGACGTGATCATTGAGAAAAAAACTCGGGCGTTCGGAATCTGTCTTGCTGCGGATGTAGTTAATCAAATG
GACGAGGAATGCAAATATCTGGGGATCTCCAGAACACAATACATCCTTTCTCTCTTCGAAAATCGGAATG
GATATTTTCAGGAACGTCAGGGAGGAAACAGCAATCCAGGAAACGAAGATTTTCGCTTGGAGATTGAATC
TCTCCGCTCCGACATCCGCTCTCGTCTTGCCGAATTTTCACTTCCTTCTCCTGTCGACTTATCCGTGGTC
ACCGACGCTATCAATGATCTTTCCCGCCGCATCGTGGACCTTCAATCGGTCCCAGCCCAAAATCTCTCCT
CTTCCGGGGTCGATCTCTCCCCTCTCTTTCAGCGACTGGAGGATCTGGAGGGACTTCTCCGCTCCACCCT
TTCCCGTTCCGAGCCGGAGTCGGATTCCAGTGCCATGTCTCTCCTGGCTCTTCAGATCGGAACGGTCCGG
GAAGGGATGGAACGGATCGAAGACGCCCTGAACGCTCTTCGCCGATCGCTCTCTGAGCGGTCTTCTGGAG
GACAATTCGGAGGGGAACTGAGCGAACTTTCCGAGCGGATCGGACGCCTGGCCGAAAGCCTCAACCGAAA
CGAAGCGGTCATTGGAGAAATCTTGAGGATCGGAGATCACGTCAGGGAGATTCGGGACAGGATCGGGCAA
TCTCCCAGGCGCCTGCCCCGGTTCACCGGGAAAAACGGCGAGATCGAACCTGGCCCGGGAGCCAGCACAT
CAGGCTCCATACCAGTCGGTTCTTATCCGCCTTCCGAGGAACCGGATCCCGTTCTGCTCAAAAGACGGGA
GACGCGGAATATGGGCATGGCGGTCGGGTTCATCATTCTGTGCGTTCTCGCCTTTATGGGCTGGGAAATC
GTCGGCTGGTACAACGGAGGGGATCAGGATTCGTCTCCTCCCCGTCCTGCCTCCCTGGGAAATCACTCCG
GGTCACACTCCTCTCCCACTTCCAAAAATCCAAGATAAGGAGGATCCATCATCATGCGTTCAATCGTGTC
GTTTTTGATCCTGGCGTTTCTGGCGGGTTGTGCCGGAGGAACTTCATCCGGTGGTGGCGTTTCGCCTTCG
ACCTACGCCAACATCATCGGTTTCGCCTTGGCGAATGAAGAGAGCACTTCTCCAGGAACTCCCGGGACCA
CCTTTTCGAATGCCGTGTATTCCGACGGGAGCATTAAAACGGTCAGTCAGGTCACAAGCGGAGTCAACCT
GCAGAATTTTTCCGTAGCCAAAGAGGGGACCCAGTATTTTGTATACGGGGCCGATGACGAAGGCTCTGCC
ATTGTGGCCTACTCTGTCAATACGACTACAGGCGCCCTCACTGTTCTGCCAAACACAAGCCTTTCTTCAG
GGGCCAGTTATTGCCTGGTGGATCACCTGAACCAATATTTGTATGTGGGACTTACCAACGGAACATTGAT
CTCTTTTGCGATCGACAGCGCAACAGGTGCCCTGACGCAAACTTCCTACAGTCTGACCTTGCAGTCCGGG
TACATGGTCTATGCAATGGTCGAAGACACTCCTGCACAACACTTTGTCGTCGGCGTAGGACTGTCTGGAG
GATCATCCCTATATGGCGGCTACTATGTGCTGACGGATACGCAAAACGGCAATCCCACGCTGGACTACCA
GGATTTTACGACCTCAGAAGGTCGCCCAAACGGGTTTGTTGCGGATCCCGGCACACAAAACGGGGACTTT
GTCTTTGGTGGAACACTGGCGAGCGGAAACTTCGTCAGTATCAATGTCACCAAGTTGGCTACGGGGAACG
CAAACGGAATTCAATATTTCAATGTGACGGGAACGGGGAACCCGACAATCGCCTACTGGGCCGATCCGAC
AGGAACGTGGTTTTATGGGGGGATCGACAACAACACATCTTCAAACAATCAAACCGGAACATCCCTGTAT
CAGTACACCATAAGCCAAACAGGCAGTCTGGCTCGGGGAAACATGGCACCCGTTCCATTTGGAATTTATT
TCCAGACACAAGCGGCATCTTACGATCCGAAAAATGGGGTTCTTGTGGGTCCAGGTGGAGGGAGCATTTC
CACGTTCACGTTCTCCCTGTCCGGAAACCTGACATATCTTAAAGCAGGCGGAAACGGCGTTGCTCCTGCC
TTCGCCTACATTCCGTCGATCTGACAGCAGTACGCGGAAATTCCTTTTCCTCAAACATTCTGTCTGGGAG
GCACCTCCATATTATGGATACGAGGTCGGACCAACATATACTTCCCAGTTGTTACAACTTCCAATCTGAT
AGACCTGAACTCTCCCCCATGGAAGAGTTACACCACCAGAAGGGTTTTGGCCACCACAACCCGAATATCC
CGGGACGTTATACCACCAGTAGTTGGGGGCCGGCCAGTAATTATAACCGAGATAGCCAGCCACTCCCCCA
TTGGCACCGTAAGCCGGAGGGTTCCACCAATACCACATGACACCATGTGCCATCATCGTATCGTTTGTCG
CCTGCACAGGACCGCTTGAAGAGATAGTCCCGGTTGTCGCCAACGGACTGTTCACCGACTGGGTCGCGCT
GGGGTTGGAGGGACTCTTCTGAAGGAACTGCCCTCCCAGATTCGCCAGGGCCGGAACAGGCTGGTTCCAC
TGAATCGCGCTTCCGTTCTGGACGCTCCCCGTGAGATGGGACAAATAGTAGGGAGTGTCCTTGCTCATTC
CCGCCCCGGGCATCAGGGTCATCTGGTAAATGCCGGCCGTAGCCCCTGGAACAAGTGAGATCACCGACCC
GTCGTTCGTCGTATAGGTCCCATTGCCTCCGTTGCACCCGGAGCAGACACCCTTCGCCCCGGCCGGAAGC
AACCCGTCCGAGACGAGCTTTGCGATCGTGGGCTGGGTATCGCCCGTCTGAAGCACATAGGTTCCGGCAA
GGCTCGTAAGCGTCCCTGCCCGCTTGACATCGTCCCGTGCAGCGATCGTATGAAGGGACGGGCCCAGTGA
TTTTGCAAGTCCCATCGCCACAATCATCAAAAGTACCATTGCCCCGATCGTGTTCAGGG
>gi|124127048|gb|AAWO01000087.1| Leptospirillum rubarum LeptoII_Scaffold_8692_Cont87, whole genome shotgun sequence
AGAGATCAGCAATTGTCGTTTTTCCCGCCCCATTCGGACCGGCAACAATCCAGAGCTGCGGCATTTAAAG
ATCTCGAATCACTGTGATTTTTCCATCGGGATCCACTGCAACAATCTGACGAGATCCATTTGGATATTCT
TTGATCAGCCCTTCAGGATAGCGATCATCGCCATAATAGATGGGACGACCGGCTGCCAAATGCTGTTTTG
CGGCAAGACCGTCATCATGGGCCAGAGCATTTACAAACTCGGATGACGACAGGTATTTTTCTGCCGGGGA
CATACCGGCGCTTGTATCGATTTCTCCCTTTAACATATGGATCCCTCCAGTGAATGCCTACGGTATTCTA
CCATACCTTCACGGCGGGTTCGTATTGATGATTCCCACATCGCTCTGGGCCCAGATCCCCATCTTCCCGG
ACAACAGAACCGGAACTGTGAGCATTCCTCCGGAATAAGTGGCCAGAGGAACCCGATTGGCCACCATTTG
TCCGATTCCGGGATCGGACACAGAAACGGAAATGATTCCGCTGTTTCCTCCGGAGGACCTCACGGAAATG
GAGTTCTGGTCGATCGGTGAGAGAATCTTACCTCCCGTTACGATCCCTGCCGGGAGAATTCCCGCGGCCG
TGACCTCTCCCCAGTTGGTCGGCCAGGAAGTGGGAGCGCAGGATTCCGGGGTCGTTCCGGCATAGACGAT
TCCGGGGCAGTTCATCCGGACATAGGCGCTTGCCGCTTGGGAAAGGGTCACAAGCATTGTCGCCAGTTGA
TTCGCCCGCCATGTCCTGATCGCCGTTTCAACCGGCCCCGAAACGGCCGCCGCCAGGATTCCCGAAACCA
GGAAACCGATCATGAATTTGAGAAGCATGTCCTCTCCCTTCATTTTTTAAATATATCATATATTAG

Groundwater Metagenome Sample
>gi|289564946|gb|ADIG01000001.1| Groundwater metagenome 4000601.lucy.pga.C1, whole genome shotgun sequence
CGCCGGCGCGGGGCGACGGCCGCGTATCGTTCCCATTGCATGGGTATGCGTACTCGGCCCGGGCGTGTTT
TCCGCGTCGGTACTGGCGCAGACGCCAGGTCAAACCGTCAATGAAGGATTGCGCCGGCAGGAAGACCGTG
CGCGCGCGCTGCAGGAACAAATCCAACCCAAGTCGGATGTGCTTCAACCGAAGAAACTCACCACCGTAGC
CCGCGAATTGCCGCCGGAGGCACCCTGTTTCGTGGTGCGCGACATCAAGCTGATCGGTCCCGACGCTCCC
CGGTTCGAATGGCTGCTGGATACCGCGCGGCCCTATCTTGGGCAATGTGCGGGCGTCGCCGGCCTGAGCC
TGATCGCCGCCGCACTGGATGCCAAGCTGATCGATCTTGGCTATGCCACCAGCAAGACTGCGTTGCCGCA
ACAAAACCTGAAAGATGGCGTGCTGACATTCCGTATCCATGTCGGGCGCGTGGCCGAGGTGCGGATGGTG
AAGGCGGGCGAGGAAAAATCGCCCGACCAGGCGTGGGGCACATGGTGGAATGCCTTTCCGACAGGGCGCG
GCGACGTACTGAACGTGCGCGACCTGGAGCAAGGGGTCGAGCAGATGAAAAGGCTTCCCAGCCAGGGTGT
GGTAACCGAGCTGGCGCCGGGCGCCGAAGCCGACACCAGCGTCGTGCGGATCGTGCGCCAGTCCGGTACT
CCGTGGGAACGGTTGCATGGCGGCGTCACGCTGGACAATTCCGGCGGCAGGGTATTGGGCAAGGCCCAGC
TTTCCGGCTACCTCTCGCTCGACAACCCGCTCGGCTTGAACGACATTCTGTTTTTATCCGCCAGCAGTAA
TGCCGAGCGTCCCGCGGCAGACCATCGCAGCCAAAGTATTTCCCTCAATTACAGCATTCCCTGGGGTTAC
AACACGTTCACCTTCAGCGCCAGCCGCAGCCGCTTTGCGCAGGCCGTGCAAGCTATCACCGTCCAGTTTC
TATCCAGCGGCGCC
>gi|289564945|gb|ADIG01000002.1| Groundwater metagenome 4000601.lucy.pga.C2, whole genome shotgun sequence
AGAACGCGGTGGCGTATAGGTCGAACTGGCGGTCGGAATACTTGTAGCCCACCTCGCCCAGCTTCATGGT
CTGGATGATCGGCGTGGCGGTCGCGTTGGTGATGTAGCTGCTCAGGTTCGGCAGGCGGAACGCCGAGGTC
CAGCGCGCGAACACGCCGGAGCGCTCGGAGAACTGCCAGTTCACGCCCAGCGTCCAGCCCGGCTTGCTGA
AGCTGTGGTCGTACGACGCGGTCTGGCCGGTACCGGTCTGTACTTTCGAGGTGGCCAGCGTGCCGAGGTT
CACGGTCTGCTTCCGCTCGACCCAGCCCTTGGTGTTCACGCGCTCCCAGCGCACGCCGCCGTCGATGCGC
AATGCGTCGGTCGCCTGCCATTCGTCGGACAGGTAGAACGCATGGGTCGCCGAGCTGCCGCTGGCGTTCT
CCCACTCGTAGCCGTAGCGGTAGATGCCGTGGTCGGTGAGCGTGCCCAGCGGCCGGCCTGCGGCATCCAC
CGCGACCAGGTCGAGCAGGCGCGCGTTGTCGCGCACGTCGAGCAGGGCGGTGGAGGAGTAGCGGCTGAAG
TCCTGGTTGAAGTGCGCGTAGTAGTAGCCCAGCGTGACGTCGTGGCTCTGCCCGCCGAGGTCGAACTGGC
GCAGCAGCCGGGTATCGTTGACGAACTCCTGCACCGGCATGGTCACGCCGCGCAGGCCGCCGATCACCAC
CAGGCCGTTGCCGTTCTGGTTCTGGTTGTCGAACACCTGCGCGGGGTTGTCGACGTAGTGCAGCTGCAGG
CCGGCCGCGCCGGCCGGCTGGAACTGCCTGGCCTGGGCCAGGAACTTGTCCGCGCTCATCAGCGAGTTCG
GGAACACGCCGTTGCGCTGGGTTTTGGTGTCGCTGTAGCGCATCGACTCGGCCAGCTTCCAGTCTGCGCC
GAGGTCATGGTCGAACTTCAGCGTCAGCTGGTCGCGCTTCACGTGCGTGCCCACGCTGTTGTCGAAGTCG
TACAGGCTGCCGTTGCCCTGCTTCATCAGCACGTGCTCGGTCTGCGGCCCAGCCATGGTGCCGAAGTTGC
CGTCGAAGCCGGGCACGGCCTTGATCTTGCCGTTCGGATAGGTGCGCATCGGGATGCCGAGGTACAGCGC
GACCTTGTCGTCCATGTGCTTGACGTCGGCGCTGAAGCGGCCGTGCTCGAAATCCTTCGCCAGGTTCAGG
CGGATCTGGCCGCCGTCGTTGGCGTGGAATCCCGGATCGCGGATGCCGTCGTCGATGCGGTAGAAACCGC
CCACGC
>gi|289564944|gb|ADIG01000003.1| Groundwater metagenome 4000601.lucy.pga.C3, whole genome shotgun sequence
GTTGACCGGGGGCGGCTTCAAAGTCTATGAAAGCGAGGCCCTGTGGAACCGCTACGCACCCGAGGATGCT
GTCCAACGGGCAGTGCACAGTATTTATTTTCGAGTGCTTGGCGAACAGGGCTTTCCGGGGCTTGCGATCT
TTATTGGGTTGCTGGTGGCCAGTTGGCGAAGCTGTGCATACGTTCGCAACAAAAGCCGACATTTACCAAA
CGAAAAATGGGCGTTCGACCTTTCTTCAATGCTCCAGATAAGCCTGCTTGCATTCATGGTTGCAGGTCTG
GCCACCACCTCGAGCTACTTCGACCTCAGTTATCAGCTGATGGCGATGTGTGCGTTGCTGAAGGGTCTAT
TGCCGGAAAGAGTCGCCGCATATGCGGGGTCAGCAGGGGCCGCTGCAACGCAACCGCACCTGCTGGGACG
CGGGCAGGCCGGGCATTCATTCGGGAAGCCTTGATGAAGAGGTGTGTGGTGGGCAAATGTGTAGTGATGA
CCGGCTTCCATTTTCCGCCGTCTGCACTGAGCAGCGGTCACCTGCGGCTCTTGGCGTTTACGAAATACCT
GCCCGAGCATGGCTGGGACCCGGCGGTCCTTTCCGCCACTCCGGGCGCGTACGAATTGACCGATCCCGCC
AGCGTTCGATCCATACCCAAAGATTGCAATGTATGCCGTGCCTTTGCGCTGGACGCCAAGCGCCACATGG
CAGTCATGGGCAGGTATCCGACCATTTTCGCGTTACCCGACAGGTGGTCGAGTTGGTGGCCCGCCGCTGT
CTGGAACGGACTGCGTCTGATCAGGCGCCACCATGCGCAAGCGATATGGTCGACGTTTCCCATCATGACC
TCCCATTGCGTCGCCTACACCCTGCATCGTTTGACGAACATCCCGTGGATCGCGGATTTTCGCGATCCGG
TTGCGAGTTCAACGGCGGGCAAGAACCCGATGGCGATAAGGTCGCAAGCTCGATGGGAGCGTCGTGTCCT
GTCGCACGCGGCGCGTTCGGTGTTCACGACCCCGGGAGCAATGCAGTGGTGTGCCGAGCGCTACCCCGAG
GCTTGGCGTGCCGGTCGTTTGGCGGTCATCACCAATGGATACGACGACGAGGCATTCGTCGACCTCAGGC
GCCCTCCGCCACAGAGCCGGCCGACCGTTGGTGCTGC
>gi|289564943|gb|ADIG01000004.1| Groundwater metagenome 4000601.lucy.pga.C4, whole genome shotgun sequence
TGCAAGCTGGGCAAGCTCAGCGCGCTGGAGCTTGGCAACCTTGATGCCAAGCGTGACTGGGGCTTTGCCA
AGGAGTACGTCGAAGGGATGTGGCGCATGTTGCAGGTTGACGAGCCGGATACCTACGTCCTTGCGACGAA
CCGCACCGAGACGGTGCGTGATTTCGTCAATATGGCGTTCAAGGCGGCGGGTACCGTCATCGAGTGGCAC
GGCAGCGGTGAAGATGAACGCGGTGTCGACGCAGGTAACGGTTGCGAACTAGTTCGGATCAATCCACGTT
TCTATCGCCCCGCTGAGGTGGAGCTTTTGATCGGCGATGCTTCCAAGGCGCGTGAAAAGCTGGGCTGGGA
AGCGAAGACTTCACTAGAAGACTTGTGCCGCATGATGGTGGAAGCTGATCTCATCCGTAACGAGCGTGGC
ACCTCATTCTGACATGACGAGACCACGCGCGTTAGTGACTGGTCGCAATGGGTTTACGGGCCATTATGTG
GCCCTCGAACTGGAACGGGCCGGTTATGAAGTGATCGGTCTTTCGAATCATGGCGATGATGCCGAACCCG
GCTCGATTCGGGTCAACTTGCTTGACCGCGTAGCTTTATGTCATGCAGTGGCCTCCGTGAAACCAGACGT
GGTGTTGCATCTGGCCGCCATCGCATTTGTCGCGCACGGCGATGTCGATGAGATGTACCGGGTCAATGTA
GTGGGTACACGCAACCTGCTTGACGCTCTG
>gi|289564942|gb|ADIG01000005.1| Groundwater metagenome 4000601.lucy.pga.C5, whole genome shotgun sequence
ATGCGGCGGGCCAGCTCAGCTTGGCCAAGCCCGGCCTTCTTGCGGCTTTCACGCAGCAGGGCACCGATGT
CCTGCGGAGTTCGGATGAACATGATGGCCTCGGAGTCACCGTACGGCGACATTACGAAATGTCAGCGATC
GCGGACAATATAGCTATGTCGTCGCTCGTTGACAATATCCGGCAGGCTTCAGCTTTTCATGACGTTTCGA
ACTATGGCCTCGGCCGCCTTGATGCCGTCCACCGCGGCGGAGAGGATGCCGCCGGCGTAGCCGGCGCCTT
CGCCGGCGGGGTAGAGGCCGCGGGTGTTGAGGCTTTGCAGGCTGTCGTCGCGCGTGATGCGGACGGGCGA
GGAGGTGCGTGTCTCCACGCCGGTGAGGACGGCGTCATGCATCGCGTAGCCGCGCAGTTGCCGCTCGAAC
GCTGGCAGCGCCTCGCGGATCGCGGCGATCGCGTAGTCCGGCAGCGCGCTGTCGAGATTGCCGAGAGTCA
CGCCCGGTTGATACGAAGGCAGCACGTTGCCGAATTCGCGCGAGGCGCGGCCGGCGAGGAAGTCGCCGAC
GAGTTGCGCGGGCGCGTTGTAGTTTTCGCCGCCGAGCACGTAGGCGTGGCTTTCCAGCGCGCGCTGCAGC
GCGATGCCGGCGAGCGGGCTGCCGCTGGCATCGAACGGCGCGAAGTCGGCGGGCTCGATGCCGACCACCA
CCGCAGCGTTCGCGTTGCGCTCGTTGCGCGAGTACTGGCTCATGCCGTTGGTGACCACGCGGCCGGGTTC
GCTGGTGGCGGCCACCACAGTGCCCCCGGGGCACATGCAGAAGCTGTATACGGAGCGGCCACCTTTGCCG
TGATGCACCAGCTTGTAGTCGGCCGCGCCAAGGATCGGATGCCCGGCCTGCGGGCCGAAGCGGTCGCGGT
CGATCACCGACTGCGGGTGTTCGATGCGGAAGCCGATCGAAAAGGGCTTCGCTTCCAGGTGCACGCCGCG
CGCATGCAGCATTTCGAACGTATCGCGCGCGCTGTGGCCGAGCGCCAGCACCACGTGGTCGGCACGAATC
CGTTCGCCACTGGCCAGGGTGACGCCGCGCACGCGGCGCCCGCCGGCGGCATCGGCGTCGATCAGCAGAT
CGTCCACGCGCTGGTTGAAACGGATCTCCCCGCCCAGCGACTCGATCGTGGCGCGCATGTTCTCCACCAT
CGAGACTAGGCGGAACGTGCCGATGTGCGGCTTGCTGACGTAGAGAATCTCCTCCGGCGCGCCGGCCTCG
ACGAATTCGGTGAGCACCTTGCGGCCGTGATGCTGCGGGTCGCGGATCTGGCTGTGCAGCTTGCCGTCGG
AAAACGTACCGGCACCGCCCTCGCCGAACTGCACGTTCGACTCGGGATGCAACTGGCGCTTGCGCC
>gi|289564941|gb|ADIG01000006.1| Groundwater metagenome 4000601.lucy.pga.C6, whole genome shotgun sequence
CATTACTGGGGCGACCTGGACACCCACGGCCTGGCCATCCTCGGCCACCTGCGCGGCCACCTGCCGCAAG
TGCGGTCGCTGCTGATGGACGAGGCAACCCTGTTGACCCATCGCGCGCTGTGGGTGACCGAACCGCAACC
GCACCGCGCCGACGCGATCGAGTACCTGGATACCGCCGAGCAGGCGCTGTACCGGGACCTGCGCGGCGAC
CGCTGGGGCGTGCGCGTGCGACTGGAGCAGGAGCGGGTCGGCTGGGATGTGGCGTGGGCGAAGATTCGTT
CGATGGCAAGCGGATGAGTGGTTCGATCCGATGTGTCGGACGGCGGAGTGATGGTTCTGCCGCGTGAGCG
GGCTCCTACAAGGGTGGGGATTGGAGTCGCTTGACAGACATGAGCCATCGCGCTCATTGAACGTTATTTC
GTGTCAATCATCGTGACCGGGGAATTGCGCAAGCCGCCCGCCTTTCTCGCGAGCGCCGTCGGCGAGCAGG
GCTGGCAGGGATTGCAGGATCGGATGATCGAGGCCGTCGTCACGCATGCGTCGGGCCAGCTCGCTGGCAT
GATCGGGCAAGGCCTCGGCCATGCCGGCAATGCGCGCCAGCGCCGGTTCGATATCCACGCGCGCGTCGCG
CAGCAGCGTTTCCCAGTGGTGCCGGCGGATGTCGCGCAGGCGGTAGGTGCTGCCGATTTTCATCGCCATC
GCCAGTTTGTCCTGGCGCAGCGCCGGGTAGGCAAGCGCGCTGCCCAGGTCGTACAGCGGCGCCAGGCGAA
CGCGGCCGCCGCGACCAAACAACAATGCGTGGTTCTTCGCGTGTGCATCGGTGCCGGCGATCAGCCAGTT
GAACGCCAGTGCGTCGATGAAGGTATCCACGTCTCCGGACGGGGCGCTGGAATGGGTGCGCAATACGTCG
ATGATGGCTAGCGGGCCGGGGCCGCCGTCGCTCTGGTATTTGCGTGTTGGCGAAACGGCGAGCGCCTGGC
ACAGGTCTTCCTGATGTACGCGTAGCAGTCGGCCCTGATGCTCGACACGATCGAAACGGGCCACCACGAT
GGCGGGCTCGCCGTCGAACCGGTGCAATTCGGACTGCGCCACCGGCAGGCCGAGCCGGCGGGCCAGGGCG
AGGCAAAAATGTTCGTTCTCGGCGTGGCCATCGAACGCGGCGGTCGCCGGCTTCAGGATGTGCGTGGTGG
GTGTGCGCCCGGCGGGCACGCCCCAGCGGCCATCGCGTCGCAGCAGCGCTGTCTTCGGTTGCGCGCCGGC
GAGACTGAACTGGCCATGGTCGGTGGCGCGGCGGGTGGCGGAAGGGTCGCGTCGCAGGGCACGCAGGCGT
TCGCCGATCTCGGTTTCGTCCAGCCAGCCGATGTCATCGGCGACTTGATCCTGCAGCGCGGACAGGCGCT
CGGTTGGCACGAACTGCACCGC
>gi|289564940|gb|ADIG01000007.1| Groundwater metagenome 4000601.lucy.pga.C7, whole genome shotgun sequence
CCAGGCACAGGCAAGCCGCCAGCCGGCGGCGGCCATCCATGGGGAAGCGCTTCATCTGCGCATCACACAG
CGAGCAGTTCGACTTCGAAAATCAGCCGGGCATTGGGCGGAATCACGCCGCCGGCGCCGCGTGCGCCATA
GCCGAGCGCGGCGGGAATGACCAGGCGCCGCACGCCGCCGATTTTCATGCCTTGCACACCCTGATCCCAG
CCCTGGATCACGTGGCCGGCGCCGAGCGGGAATTCAAACGGCTGGTTGCGATCCTTGCTGGAATCGAACT
TGGCGCCGGCGCTGCCGTCGGCATTTTGCAGCCAGCCGGTGTAATGCACGCTGACGTGGTCGCCGGCCTT
GGCTTCGGCGCCGCTGCCGACCGTCGTGTCTTCGTATTCCAGTCCGGAGGAGGTCATGATGCTTGCCATG
TCTTGCCTTTCAGGTTTGTTTATACTGGCCGCAGTGTAAACCAAAAACCGGGCCCGCCATGACCGCCAGT
AGCGCACAGCATCCATTCCAAACCGCCGATATCCTGGTCATCGGCGGCGGCATCGCCGGCGCCGCCGCCG
CCTATTACCTGGCGGGCGCGGCGCGGGTGATCCTGCTGGAGCGCGAAAGCCAGCCCGGCTATCACGCCAC
CGGCCGCTCGGCCGCGCTGTATTCGGAAACCTACGGCAACGCCTGCGTGCGCGCCATCACCAGCGCCTCG
CGCAGCTTCTACCTGGAGCCGCCGGCCGGTTTCGCAGAACATCCGCTGCTGACACCGCGCGGCTCGCTGA
TCATCGGCGGCCCGGCGCGGCAAGCCCGGCTGCGCCAGGCGTATGACGAGATGCGCGCGCTGGTGCCCGG
CATCGAGTGGCTGGATGCGGGCCGGATCGCGCAGCGGGTACCGGTATTGCGCCCGGAGGCCGCCAGTTGG
GCGGTGTACGAGCCGGACGCGATGGACATGGACGTGCATGCGATCCACCAGGGATTCCTGCGCGGCATGC
AGGCGAGCGGCGGCCAACTGGCATGCGATGCCGAAGTGCTGCGCCTGACGCGTACAGGCGGGGTCTGGCA
GGCCGAGACGCGGGCCGGCCAGTTAAAAGGCGCCGATCGTGAT
>gi|289564938|gb|ADIG01000009.1| Groundwater metagenome 4000601.lucy.pga.C9, whole genome shotgun sequence
AAGACGCGCTCCGGACTATCGTCCAGCTCCACCATGTTGAAGACAAGGCGAATCTTCTTCGCGGGTACAC
CAATATCCGCGAGTGCGTCGATGGTTGAGATCGTATCTCGCTGTTGCTTCGACTTTGGAACGGTTGGAAC
AACGAAGTAATCGAAGTCGTCATGGCTGCCCCTGTATTGCTTCATCAAACCGATGAAGTCCTCGACATTG
GACGCCCCCACATCGACCACTGCATGATCCATGAGGGCAAGAGCTTCCTGCAGCTCGCCAAACTGCTTGC
CTTTGATGGCCTCGTCTTCTGTTCCATCCGAGTTGATCGACTCGATCGGTACAACGGTTGCTCCCTTCAT
GCGCGGTGCGAGTAAGTGCCGCGCCACGGTGGACTTGCCGACGTTGCCCGAAAAATTGATGACAGCGACC
TTCATGCCTTGTTCTCCTTCATGCGCTTCAAGAGCGGGTTGGATGTTTCCGGTTTAATAAATCGATCGCC
GAGCCGTTCTCGCCGCTGCTTCTTATCAAGCCCGTCAAGCTCGGGCGAACTCGTAGCCGACGACGTTTCA
TCTGATACGTCGTCGCCGAGGCGCTTGGGCGGGGCGGCTGTACCTCGCGTAGGCTCATGGCCTTGCTCAA
CACCGTCGATCCTTTCGTGGCGCTTCAGAAACGACGACAGGCCGCTCACCGTGATCGACACACCTTTCTC
ACCCAGGTACTGACAGACCTGGTCGAAAGAAAACCCCTCCGCACGAAGTCGATGGATGGCAGGCAAGTGC
GGAAAGAGGCGCGAGCGTTTGGTTCCTGGCCTGTGCTTGCGGATGAATTCTTCTAGATCGCTCACAGCTC
GTACCCATGCGAGCAGAAGACCTCAGCCATGTTCGACCCTTCCCAAGAACCTGGCCGAGAAATGACCATG
CCGGCGTCTTCGGCGAGCATTCGTAGAAGTGACGTGGGAGTCAGAGGGCCATGACTGGTGAATCCCTCCC
GTGCTTGATGCGCTGCCGAGCAAGCCAAGGCCAGTTTCTCCAGCGACTCGGCGGTGCCTTGATCGAGCAC
GACCGTGATCTTTCGTTTAGCGGCCATATCTGCCCCCAAGCGAAGCGGGTTGAGCCAAGACGCGTGCAAT
GCTGCGGCGTTCTACCCCGAGAAAGTTGACGAAACGCATGTGAATCTCCCGGTGAGGCACGCGAAGGCCG
ACGCCTACGCGCACTGGATCAAAGTCAGGGAGATCGGGCGAGAGTGCCGGCCGGTTCTGGCCGTTCTTCC
AACCAAGCGGGAAGGCCGCTCTTCCCTATGAGTGGGGAAGACACCCGGCAGTGAATGCCGTTCATCGCGA
AGCAGCCTCGAAGACTGCACGGGTGACCCTGGACAAGAGGATCGCGTCCGAACTTCTACGGTCACGCAGC
GAAGTCACTCGCCGCGCCGAAGTCAAAAGCACTTCGGGAACTGTGGTCGAGTATTCCACGTTGTTTTGCG
CCACGTCAACAGACCGACAAGCAAACCTCGCACATCCGTCTGTCACCACGGCAAAGATTAAATTCCAATG
TACATTTATAATCACATTTACGCGCATTTATTCACATTTATTCATAAGCTCTCAATGTGACTTGATAATA
TCAAGAGATCGTGTNGTGTATTGGGCTAGTGCAGGATAGGCTAACGCCGGTAAAATGCCCCGGTATCGGG
GGCATTCGGAGCTTCGCTCATGGCTGGCGCGTATNTGGAGATCTAT
>gi|289564937|gb|ADIG01000010.1| Groundwater metagenome 4000601.lucy.pga.C10, whole genome shotgun sequence
TGACTCCGCCAGCGCTGGACAATAATGTCTATGTCGAGATCATCGGGGCCGTTTTCCACTTGTCATAGAA
ATCAACATCATCGCTGTTCGGTTGCGGACTCGGCCGCTCGATTGCAACCTGGTCGGCAGCGGCACAGCTT
CCCCCAACACCAATGCTTCGCCACGCCCCAAGCCTGCAAGCACACTCACTAAGTCACCTTCGCTTTCTGG
CACAAGGCTTCCGATATAGCCTTGATCCGTCGGATTCGTGATACGCAAGCAGATGAAAGTCCCACACTGA
GCCAGCACAGTTTCGGAAACTTCATGTGGGCGCTGGCTAACTATGGCCAGTCCGACCCCGTACTTGCGGC
CTTCCTTCGCGATCCTCTCCATGGACTTGCGTGATCCGGCGAACTGGCTTTCAGATGCGCGTGGAATGTA
AGCGTGTGCCTCTTCGCACATCAGTAGAATTGGGAATTCTCGATACACTGGATTCCATAGTTGAATTCGA
ACGCCAATCGACCAATTTGCGCTGCGACCGTAGGCCTGACATCGAACGGAATCGAGCTGAGGTCGATGAC
TGTGATGGCTGCCTTCTTGGTACCGAGTCCGATGAAGTCGCGCAGCATCGCCGATAGCGATGCTGAAGTG
TTGCGTGTGCGCGGCTTGAGCATGAAGTCGTAGCGCACGTCATTCAGCTTGCTTTCGAGCCGCATTAAAA
AGCGGTCGAAGTCGCCGAACATCGGCCCCTGCCTAGTGCCGACGCGTTCGATATTTTTCGCTCGGACTTT
GGCTAACACGTCATCGAGAGAAAAATAGATTGGCGTGTCAACGGTGACCCGCGCTAGGTTCAACGCTGAG
TTCCTGTTTTCGTTGTTCCTACCTTCTAGCAAACAGTCGCGAAAAAATGCCGTCTGGTTTGTAGCTTCGC
GTTCACCATGCTCAATGAGCAGTTCACACAGCTCGGAGAATGTCATGAGCCAGTAGGGAATCTCCAGCGC
GCGCGCATCTACATGCCGAACGATGGCCTCGTCGAACGCGTAGTGGCGACTGCCTCCCTCGCGCTTCCAG
CAGTACTCGCCGTGCAAATCGAGAATAATGACATGTGCGTTGGGCATCACAGCTACCGTCTTTTGCACTA
GTGAAGCGACGGTCCAAGATTTTCCCGAGCCCGTCTGCCCCAGAATGGCAAAATGTCGGCCGAACAAGTT
CGTCGGATCCATGCACACTTGCAACGCAGGGTGGCTTGCGATGCGGCCAACAGCGAAGCCCTTTGAATTG
AATTTGTCGAACATCTTGCCGATGTCGACCACTCCAATGGCATGCACTTCAGCGCCTGTCGTTGGATATT
GACCAACACCGCGATCAAACAGGCCGTCCGGAAGGATCGATCCAATCGGCGTCAACCGAGCAATCCGTTT
TGCAAACGGTAGCCGCGCCGCATCGTCGCCTGGGGTCTCGATTGATGAAGGGGCCAGAGCTTCTTGTTCA
GTCATCCGCGTGACAACGGCGATGATATGAACCTCACCTTGACGGATGGCCACATAGGAGCCGATCTGCC
CAATCAGAATATCTTGGTCACCGATGGTGACCGTCGGCGTTTGACCTTGCTCATCTTCAACCAATGTCGC
GATGAGCATGGATCCCTGTACATCGACAATGTATCCAATGATGGTCGGACTGGTCGTGAGCATGTGTTAG
ACCTTTTGTGCGAGTGTTTCAAAGCTC
>gi|289564935|gb|ADIG01000012.1| Groundwater metagenome 4000601.lucy.pga.C12, whole genome shotgun sequence
AACTGGAGAAGTTCGATCCGGCGCAATTGAACAAACTGGTCGAATGAGTGGCAAGCGATGAACGATGAAC
ACCCCGCCGCGCAGGTGGAACCGGCATTGCTCGACCCGTTTGAGATCCGAATCCTAGCGGTGCTGGCGGA
AAAGGAAGCGCTGACGCCGGATAACTATCCGCTGTCGCTGAATACGCTGACCAATGGCTGCAACCAATTG
TCCAGCCGCGACCCGGTGATGGCGCTTGAAGAGGCGACGGTGTTAGAGGTGTTGCAGCGCCTGGTTGGCC
AGAAGCTGGTGAGCGAGGTGCATCAAGCCGGCGCCCGGGTGATCAAGTACGAACACCGGCTGCGGATCCA
ATGGATGCTGCCGCAGGACAAGCTGGCGCTGATGGCGACGCTGATGCTGCGCGGTCCGCAGACTGCCGGC
GAGGTGCGCGCCCGCAGCGGCCGCTTGCACGAATTTGCCAGCGTGACCGAGGTGGAGGCCGGACTGCAAT
TCCTGATCGACAAGTACCCGCCGCTGGTGGCGCGCCTGGCCCGGACGCCCGGCTCGAAGGAGGTGCGCTA
TGCGCATTTGCTGGCGGGGGAGGCTGCGCTTGAGCGGCGCGAGATGGCCGCGGTCTTTTCAGCCGAGCCG
GTGAGCTCGGATGCGCGTGGCGATCGGATCTCGCAGCTGGAACAGCAAGTGGCCGGCTTGCGGCACGAAC
TAGAACAATTGGTTCAGCAGTTTGAGCAGTTCAAACAGCAGTTTGACTGAATTGTGTCGGCGTCGATGGT
GGTGCTGCTCCACCGGCGCTGCGCCGTGCCCGAGCCGCCTCCGGTGCCTGCCTTGGCGCCAACCGTCCCA
GCGGCAAGCTGCCTGTCGGCGTCATATACTCATAACAAGCATGCTTGATATCCGTTACGGGGTAATGAAT
TTTTCTGCATACCCCTGTATTAATCGGATTTTTCTGTGTGCGGAATGGTGCATTCCCGAGGGCATCTACG
CGCTGGGATTACGCCAGCTCGGTGCCGTTGATATCGAAGCGATGCAAGATACCGTGCGCATCCAGCGCAA
TCCAGCCACCGCGCGCCGGCCTGGTGTCGCAGTCCCAGTCTGGCAGCACGTAGCGCACCTGGGTTCCGGT
GGCGCTGTCATATGCATGCCGTGCCGGCCGGTGCGTGTGGCCATGGATCATCATGGCGGTACCGCTGGCG
GCGAACAGTGCGGCCACTGCGGTCCGGTTGACATCCATGATTTCGGCCGGTTTCAGGCGTTGCTCGGCGC
GGCTGCCGTCACGCAGTTCGGCGCCGATGGCGCGGCGCCGCACTAGCGATAGCGCCAAGAATGCCTGCTG
CCAGGCGGTCGCTCGTACTTTGGAGCGAAATTCCATATAGCCGAGATCGTCGGTGCATAGCGTGTCCCCG
TGGCTGAGCACGATGGATTGCGCGCCTTTGCCGGCGCCGGCCGTGGCTTCGAAGCGGGCCACAAACGGGT
CGGGCAGGCGGGTCAGGCCTGCCGCCGCTGCGAACTCGGGACCCACCAGAAAATCGCGATTGCCAGCAAT
CCAATACACCGCCACGCCGCAGTCGGCCACCGCCCGGATGGCGTCGACTATCCGGCGGTTGAACGGAGTC
GCAATATCGTCGTCGCCGACCCAGGCCTCGAACAAGTCGCCCAGCAGATACAACTGCTGCGCATGCCGTG
CCCGTTGC
>gi|289564934|gb|ADIG01000013.1| Groundwater metagenome 4000601.lucy.pga.C13, whole genome shotgun sequence
ACAGGCGCCGGATCGATTCCGCATCATGCGCGCGGTCGGACAGCAGGTCGTCGTACGCCAGCTCCAGCAG
GCGGCTGGAGAGCGCCGGGTGCAGCGCATTGTGCTTGTCCAGCGACTGCACCAGGCGTACCACTTCGGGC
CAGTTCTTGCTTTGCTGGTTGGCTTTCAAGGCCAGCCGCAGCGCGTGAATATGGCGGGTCCCGCCGGCAC
TCAATTCGTTAAATGCCTCTAGCGCCGCTTGCGGCTGGTGGGCGTCGACCAGCAGTTCCAGCCGCGTCAT
GGTGCGCGCGGTTTTCAGCGGGCTGTCGTCGCCCACCGTGGCCAGCCAGGTATCGCGGCGCTCCGGCTGA
CGCATGCGATGCGCGGCGCGGGCCGCGATCAGGGACGCCAGGCCGGAGTTGAGAGAGGAAGCGGTGGCGC
GCAGCGCGGCTTTTTCGGCGTGCCCGAAACGGCCTTCAAACAGCGCCTTCAGCGCATCGCGCAAGGACTT
GTTGCTTTCGCGTTCGCGTTTTTCACGACGGTAGGCGACGACCCGCTCCGGCATGTGCTGCACGCGCCGG
ATCGTGCGCAGCGTCACGTAGAGCAGCACGAACAGCAAGGCCAGCGCCAGCAGGAAAAAATTGAGCGACA
GGTCGATCCGGTACGGTGGATAGAACAACACCACGTTACCGATGTTGAATCGGGCCAGGAGCGCCAGCCC
GATGGCACTGGCAAACAGGATCAGAAACGACAGGAACAGGCGCATATTACGGCTTGGCCTTGTAGTTGCG
CACGGCGTTGATACTTTCCGCCAGGGTCGGCATCTGGATCGACAATTTGCTGCTTTGCACCTGCTTCAGC
AGCGCCTGCACCGTCTGCGTCTGCTTGGCGCGGGTGTCAAAGTATCTGGCGATGGTGTCCTGGGCCGCAA
TCATGTCGCTGCGGAAAGCCGGTTCGTTGCGCGACAACAGTGCCAGGCGTGCGTTCAGCAGGCGGATTTT
CAGATTCTCGCGGGCATAGTAGGCCTGCGTCGGCGACAGCAGCAACGCATCCGGGTGGGCGACATCGCGA
ATCCGGACCAGTTGCTTCAACTCGCTCCACATTTCGCTGGAAAAACTTTGCCATTTGGCCCCGATCAATG
CCGGCCAATCGCTGCCGGCGGCGCCGCTGTCGGCGACAGCCGCCTTGGCCGGCGCCGGTGCCGGCGCCTG
CTTTTGGCTGCCGCTGAATGAGCGCGAGGGCCGCTTCGGCGGCGCCGGCAACTCGACCGGTTTTTCATCG
GACAGCAGCGGCAGCGAATCGATCTGCGCGATCACGCTGTCAAGGCGCAACGCAATCCCGGTGGTATCCA
GGCTTGGCAGCGACTTCAACCTCTC
>gi|289564933|gb|ADIG01000014.1| Groundwater metagenome 4000601.lucy.pga.C14, whole genome shotgun sequence
GGCTGCGAGCGATGGTTGCCACTCCCGATGGACGGCGCATGGCGAGCGCCGATGCCAGCGGCTCGGCCGA
TGCCCCCGAGGCACTTGGCCAGCGGGTAGCCGGCCTGCTGCAAGCGCAGGATGCGGCGGCGATTCTGGCC
GCTTGCGCCACTGGCGCGGCCGCTACCTGATGCAGGGGCGCCGGTGACGATTTCCCTGCCACCAGTGGTG
ATTACCCGGCCTCGGGCGCAGGCCGCTGCGCTGGCAGGGCGCATCGCCGGGCGGGGCCGCAGTGCGGTCG
TATTTCCCTTGCTGGAAATATTGCCGCTGGGCGATGCCGCGCCGCTGCGCGCCGCACTCCGGGAATTGCC
CTCGTACGCGCTGGTAGTGTTCGTTAGCCCGAATGCGATCGATGCCGCGCTGGCCGCGGTCGATCACTGG
CCGCATGGCATGCGGCTGGCGGTGGTGGGCGAGGGCAGCCGCCGCGCGCTGCAGCGGCATGGCATCACGC
CAGCCAACAGCATCATCGTGCAGCCGCGCAACCGCCAGCGCGAGGATTCCGAAAGCCTGCTGGAAGCGCT
CGACCTGGCGGTCTTGGAGGGGAAGAAGGCGTTGATCGTGCGCGGCGAAAGCGGCCGCGATTTGCTGTCG
GACGCCCTGCGTGCGGCCGGGGTGCAGGTTACGCAGGTGGCCGCCTATCGCCGCGTGGCTCCGCTGCTGG
ACGCGGCCGGACAGGCGCAATTGCGGCAATTGCTGGAATCCGCATGCGATTGGATCATCACCAGTTCCGA
GGCGCTGCGTATCCTAGTGCGGATGGTCGACCAAGCGGCGGGCGCGGACGGTGTAGCGAAAATGCAACAA
CAAAGGCTTGTCGTTCCGCACTCGCGGATTGCCGAAACCGCGCGCAGCCTCGGCTTTAGCAATCTG
>gi|289564932|gb|ADIG01000015.1| Groundwater metagenome 4000601.lucy.pga.C15, whole genome shotgun sequence
GCAGCGACTCCTCGCTGACGGGTATTTCCAGGCGATGCACGCGCCGGCACAGGCGTGTGGCCACCTGCAT
CGCCTGTTGCGTCGGGATGCCGTCGAGCAGGGCCACGAACTCCTCGCCGCCGTAGCGGCCGAGCAGATCG
GCTGGACGCAGCTCGGCGGCCAGCGCCTTGGCCACGGCGACCAGTGCGCGGTCGCCGGCGTTGTGGCCCT
GGCGGTCGTTCAGCAGCTTGAAATGGTCCAGGTCGAGGAACAGCAGCGCGATCGGCCGCGGCGGCCCGTC
GGACAGCAGGGTACTGGCCCGCTCGGTCCAGGCGCGGCGGTTGAACACGTTGGTGAGTGCGTCGTGGTCG
GCCAGCACCCGCACGATGTCGCGGTCGTGGCGCAGGCGCAGCGCGCGGTCGGCCAGGCCGATCGACAGCA
CCACCGCCTCGAACGCGCCGCCGGCCAGGCTGGCGTCGTTGAGCCAGTCCAGCTGCGGCAGCGCGCCGCC
GACCTGGGCGCTGGTCAACGCGGTGAGCAGCAGCAGCGGCGTCCAGCCGGCCAAGAAGAACCACGCCTGG
CGCGAACCGCGTGCCGCCGCGACGATCGCCGCCACCAGCAGCAGCACCGCGCCGATCATCAGCAGCGGGT
TGAGCAGCACCTGCGCCACCTCTACGAACGGCGGGATCCGGCTGCAGCGCATCAGCACCAGCTGGATCAT
GCCGACGGCCACGGCCGTGACCGGCACCCGCAGCAGCGGTGCGTAACGCTGCAGTTCGCAGAACCGCATC
ATGAACAGCGAGGCGAACGCCACCGACAGCGCCACGGCGGCCGAACCGGCCAGCAAGGCCCTGNCCGACA
GCCATTGCCATTCCAGCGGATGGAACACGAAACCGGTCTGGACGCCCTG
>gi|289564931|gb|ADIG01000016.1| Groundwater metagenome 4000601.lucy.pga.C16, whole genome shotgun sequence
CGTCGTGCCGATTAAGGCAAAGCTGCATCCGTGCGAGATCAGCCACATCGTGCAAGACAGCGGCGCCCAC
GTCTGTTTCGTTTCCAGCACGGAGGACGTGCCTGACACCAGGACCATCGCAATCGAATCCACGGAATACC
GCGCGCTCTTCGAGGTAACGGGCATGCCGGTGGCCGACGTCGACGGCGATGCCATCGCGTGGCTGTTTTA
CACCAGTGGTACGACCGGCAAGCCCAAAGGCGCCATGCTCTCGCACCACAACCTGGCTGCCATGTCCCGA
GCATATTCCAGCGCCGTTGCCCGAATTTCGCCGGGAGACAGTTTGATCCACGCAGCCCCAATGTCTCACG
GCTCGGGGCTCTATATCGTCCCCCACCTTGCTGCAGGTGCGAGCCAGGTCATCCCGCTCTCCGGCGGCTT
TGACGTCGCTGAGCTGGCAAGCCTCATCGCCGCACACCGGCGCCCGAGCTTTTTTGTCGCGCCGACCATG
CTCAACCGTCTCGTTGCACACGTGCGGCGGACCCAGGCCGATCTGTCAAATCTCAAGGTCGTCGTGTGTG
GCGGAGCACCGCTTTATATCGAGGACGAAGTCGCCGCGCTCGATTGCCTGGGCGCGAAAATCGCCCAGAT
CTACGGCCAGGGCGAGAGCCCGATGACCATTACCGCGCAGTCACCTGACCAGATTGCAGCCGCCTATGCC
ACCGGTGACCTCGAGGTGCTGTCGTCGGTCGGACAACCATTGCCCGAGATTGAAATTCGCATTGCCGATG
CCGAGGGCCATCCGCTGCCGGTGGGCGAGATCGGCGAGGTACTCGTGCGCGGCCCCACGGTCATGCAAGG
TTACTGGAACAACCCACAGGCCAACGCTGCGACACTGCGCAACGGTTGGCTGCACACGGGTGATGTTGGG
CGGCAGGACGAGCATGGCCAGCTCACGCTCAAGGATCGCATCAAGGACGTGATTATCAGCGGCGGTTCCA
ACATCTATCCGCGCGAAGTGGAGGACACGCTGCTTGCCCATCCGGCGGTAAGTGACGTCTCGGTAGTCGG
CCGCAGCCATCCTGACTGGGGAGAAGAAGTGGTGGCTATCGTGGTGCCGATGGCGGGTGCGCAATTGTCC
AAGCCTGAGCTTGACCAATGGTGTCTGGAGCGCATCGCCCGCTTCAAACGGCCGAAGGCCTATCTGGTCG
TCGAGGCATTGCCAAAGAATAGTACCGGCAAGGTGGTCAAGACGGCACTGCGCGAGCTCTTGACCAGGGT
TGGCGCGGAGGCGAATACCAAGACCTGGCGCTGGAGTCTGGCCGAGCCAGTAGATCCCGACCTACCCCAG
TGATGAGCCTCGCCAGCATGCATTCATGATTTTTTCTTACGCGCGAATTGAAGACAGCGACGAGTGTCCG
C
>gi|289564930|gb|ADIG01000017.1| Groundwater metagenome 4000601.lucy.pga.C17, whole genome shotgun sequence
CTGAACAACGAAACCGTGGATCCATTCAAAGCCGGCTTGCGCGGCCCGCTGCTGCGGCCGGACGACCCCG
GCTACGACCAGGCGCGCAGTATCTGGAATGCGATGATCGACCGCCATCCGGCGCTGATCGTGCGCGCCGC
CGGCGTGGCCGACGTGATGCGCACGGTGGCCTTCGCGCGCGACAACGACCTGCTGCTGGCAGTGCGCGGC
GGCGGCCACAACATCGCCGGCAACGCCGTGTGCGACGGCGGCCTGATGCTCGACATGTCGCCGATGAAAT
CGGTCTGGATCGACCCCGCCAGCCGCCACGCATACGTGGAGGCCGGCGCCACGCTGGCCGACTTCGATCA
CGAGGCGCAGGCGTTCGGACTGGCAACCCCGCTCGGCATCAATTCCACCACCGGCGTCGCCGGCCTGACC
CTGGGCGGCGGTTTCGGCTGGCTCAGCCGCAAGTTTGGCTTGTCGGTCGACAACCTGATCGCGGCCGAAA
TCGTCACCGCCGACAGCCAGCGGCGCTGGGTCAGCGTCGAGCACGAGCCGGACCTGTTCTGGGCCATTCG
CGGCGGCGGCGGCAACTTCGGCGTGGTGACGCTGTTCGAATTCCAGTTGCATGAAGTCGGGCCGGAAATC
TTCGGCGGCCTGGTCGTGTTCCCGCACGACCAGGCCAAATCGGTGCTGACCCGCTACCGCGATTTCGTCG
GGCGCCTGCCGCCCGACCTCTCCGTGTGGGCGGTGCTGCGCCAGGCGCCGCCGCTGCCGTTTTTGCCGGC
CGAGGTACATGGCAAGGATGTGGTGGTGCTGGCGGCCTTCCATTGCGGCAAGGTCGCCGACGGCCCAGCT
GCCGTCGAGCCACTGCGCGGCTTCGGCCAGCCGTACGGCGAACACTTGGGGCCGATGCCGTACACCGCCT
GGCAAAAGGCGTTCGATCCACTGCTGACGCCGGGCGCGCGCAACTACTGGAAATCGCACAACTTCAGCGT
ACTCAATGACGATGCGATCGATACCGTGGTCCGCTACGCCGGCCAGTTGCCGTCGCCGCAGTGCGAAATC
TTCCTCGGCCTGATCGGCGGCGAGGCCAGCCGGCCAAAACCGGACGCCACCGCCTACCCGCACCGCGACG
CGCTGTACGCGATGAACGTCCACACCCGCTGGAGCGATCCAGCCGAAGACCGCAAGTGCATCGACTGGGC
GCGCGCCTTTTTCGACGCCGCCGCGCCGTACGCCAGCGGCAGCGTGTACGTCAATTTCCTGACCCAGGAC
GAAGCCGGCCGCAT
>gi|289564929|gb|ADIG01000018.1| Groundwater metagenome 4000601.lucy.pga.C18, whole genome shotgun sequence
GGAAGATTGAACCGTGAATGCTGACTACATGCCGCAGCTGGACACGCTCCTGCGCGCTGCGGGAATGACC
TGCAAGCTTGAATCAGCGTCGGTCAGGGTCTTTGCTTCCACAGATGCCCCTACCCTTGCAATACCCGGGC
ACGGTCTGCTTATTGGCCAGGTTTTCACCAAAGACGGCCAGCCCATCTCACAACCTCTGGATATCGATGG
TTCGGCGCGCGAACTCGCCAGTCACCTGCTGCAAGACACTTGGGGCAACTATCTCGCCATTTTTTGCGAC
CGCGACAATATCCCGGCGATCACTCTGCTACGCGACCCTTCTGGCGCTGTGCCATGCGTCTATTCGCTCG
CCGATGGCGAAGGCTTCATTACATCGGACATCGGCCTTGCAGTCGACCTGGGACTCTATCGCAGGGAGGT
AAACTGGCAGGCCATCGCACACGGCCTCACTTTTCCCTACCTCAAGACGACGCGTACGGCACTGCAGCGC
GTCAGTGAATTGCTTCCAGGCGGCGTGCTGACTTACCTGGGAAGGGATGTTTCGGTTCGCTCCGCATGGT
CGCCCTGGCGCTTCGTGGAAAGGGGCGTCCGGCACGAGGATCCTCGTGTGGCCGCCGAAGATGTCCGAGT
TGCCGTATCCAGTGCGGCCAAGGCTTTAGCCGCGGGTGGCAATAGGTTTTTGGTCGAGCTGTCGGGTGGG
CTGGACTCATCCATCGTTGCCACGTGCCTGCGCCATGCTTCGCTGCGCGCCACCTTTTGCACGCTTGTCA
TGCCCGTAGCCGGGACCGACGAGCGCCCATATGCCCGGTTGGTAACGGAGGCATTGGGACAGGAACTCTT
CTCGGTGGAAGTCGGGTTCGACAATGTCCACCTCGAATTTCCCGTGCCCCGCTCTTCCGTCTTGCCCGCG
ATCGGAATGCTACAACGCGTCATCAACGAAGCATGGGAAGCCGCAGGCAACCGATATGGCGTGGAAGACT
TCTTTTCGGGTGCCGGTGGCGATACCGTCTTCTGCTACCTGAGGACCGCAGCGCCCGCCGCCGACGCGTT
CCGGGAACGTGGCGTCATGGCAGGCATCACTGCCATCGCAGATCTAGCGGCCCTCCACCGATGCACGGTC
TTCAAGGCTGGCCGATTGACCCTCAAGAAAGTGCTGCGTCGGCCACGTGCGACCTGGAAAGAAGATCACA
CGCTGCTCAACCCAGCCTGTGCGGCCACAACGTCGGAACATCATCCCTGGATGGACGCACCGCCGGGCGC
ACTGCCCGGCGATCACGAGAAAATTCATGACCTGATCGGGAACCAGCTATTCAGGGATGCCGGACCACGC
AGCCCGGAACGCTCCATGCATTTTCCATTACTGTCTCAACCGGTCATGGAGGCATGCCTCAAAGTCCCGA
CCTGGATGTGGATCGCCGACGGCCAGAATCGCGCCATCGCCCGCCAAGCCTTTGCCGATCGCCTGCCGCA
AGCCATTCTCGATCGACGCAGCAAGGGCTCGTACACCGGCCACATGGCTGGTGTCTACACGCGCAACAAG
CTGAAGATTCGCGAGTTCCTCGAGGAGGGGCAGCTGTGCACACATGGCCTGCTCGACCGCCCTGCCTTGG
CAAATTTCTTCGCC
>gi|289564926|gb|ADIG01000021.1| Groundwater metagenome 4000601.lucy.pga.C21, whole genome shotgun sequence
GGCTCGGCCCGGGCGACGGTTTCTGGTTCGAGAGCGACTGCGCGCAGGCCTACCGCTGCCGCAACCTGTC
GCGGCACGACACCGCGCTTTCGCTGCACGTCTACGGCGGCGAGCTGGCCGGGCACGTCATCGGCACGCAG
GCCGAACCCGCCGGCCGCTGGATGGCGCCGCCACGACGCAACGCCATCGCCGGCCGCCTGTCCGGCTGAC
CCGCCCGCCACCGCACGCACGGGGGAGTCCATGTTTCGACGGGTCGCCATCATCGGCGGCGGCGCCGCGG
CCGCCACGCTGCTCAGCGAGCTGCTGGAGCGTGCGGCGGCGCAGCCGTTGCAGCTGGACTGGTTCACCGG
CGGAGGCGCGCCGGCGCGCGGGGTGGCCTACGGCACCATGTCGGAGCGCCATGCTGCTGAACGTGCGCGC
GGCTTCGATGAGCATGTTCGCCGGCAGGCCGCGCGGCTTCCTGGATTTCGTGCAGCGCGACGACCCCGCC
GTCGCCGGCACCGACTTCCTGCCGCGCCGCCGCTATGGCGACTACCTCGAGGCAGAGGTGGCGCGCGCGC
TGCGGCATGGCAAGACGCGCGGGCACCACGTCAACATCATCCCGTTCGCGGTCGATGCGCTGGTGCCCGA
GCGTGATGGCGTCACCGTGATCCACGGCGAAGAAAGCCATCGGGCCGACGCCGCCGTGCTGGCGCTGGGC
GCGCTGCCGCCGCAGCCGCTGGCCGGCGTCGGCGCCGCCGCGCTCGCCAGCGGTCGCTACGTGGTCGACC
CGTGGCCGCTGCTGGCCGGTGCCGCCGAGCTGCAACCGCCGCCGCGCAAGGTCGTGCTGATCGGGCTGGG
GCTGACCGCGGTCGACGTGCTGCTGGAGCTGTCCATGCAGTGGCC
>gi|289564925|gb|ADIG01000022.1| Groundwater metagenome 4000601.lucy.pga.C22, whole genome shotgun sequence
AGGGTGTGAAGGTCGGGAAGCGTCGAATTATTGCGGGAGTGCGTCGGCGGGCGCAGTGGGTTCGCTGCGG
CCACGGCGCGTCGCGGCGCTCAGTAGCGCGACGCAGGCCGCGCCGATCAGCGAGGTCAAACCCATCGTCA
CGAACGAGCCCCACGCGCTCGGCTGCATCGCGATCGCGCCGCCGATCAGCAGCGGTCCGATGAACGAGCC
GATGCGTCCGACGCCAACCGCCGAGCCGACCGACGTCGAGCGCAGTTCCGACGGGTACGTCACCGCTGCG
ATCGCGACGAGTCCGGCGACGGCCGCGGCTATCCCGAGACCGAAGATCAGCACGAACGTCATCGTCAGCC
AGTAACCACCCGTGACGAGCCCGATGGCCGACGACGACAACGCCGCCACCACCAGCGATCCGACGATCGC
CGCGTATGCACCGAGCCACTGCATCAGCTTGCCCATGAACACCGTGCCGAGGGTCGCGCCGATCATGCTC
ATCGTCATCGCGACGCCCGTCTGCGCGGGCGTCATGCCCGCCATCTTGAGCAGCGACGGCGACCATGCGG
TCATCGCCGTCAGCGTGAGCCAGACGAAGAAGCATGCCGTCCACAGTGCGGCCGTGCGGCGGCCGTTGCC
ACGCGAGAACAGCACGCTGACAGGCATTTTCTCGCGTGCGCCCAGCGCCGCGACGAAACGCGCATCGATG
GGGAGCGCGATGCCCGGCGCCAGCCGCTCGACGATGCCGCGCAGCTTGCCGTCGGCGCGCGTCGAATGCG
GCGTACGGGCGAGCCGCGTGTACGACTCCGGCACCGTCAGCGCGATCAGTACCGCGAGCGCGCCCGGCAC
CAGGCCGNCGACGATGAAAAGCGATTGCCA
>gi|289564924|gb|ADIG01000023.1| Groundwater metagenome 4000601.lucy.pga.C23, whole genome shotgun sequence
CGCTCGAATATCGGCTTTGATGAAAGCGGCCGCCATGCACACGACACGCTCGATGCCCGCGCGTTCGTGC
GCTGAGCGGCGGCGAAGGAAAGGACCCCCATGCTGCTGAACATACCCGGCGTGTTGAACGCCGAGCAAAT
ACGGATCGTGCGAAGCCGGCTCGAGGGCGCAGGCGACGCGTGGGTCGACGGCCGCGCAACCGCGGGCTAT
TCGGGCGCACAGCTCAAGCGCAATCAACAACTCGCCGAGCATTCGCCGATCGCGCGCGAACTAGGCGATG
CCGTGCTGGCCGCGCTCGAGCGGCACCCGCTGTTCATCAGCGCCGTGCTGCCGAATCAGGTCTACCCGCC
GCTCTTCAACCGTTACGAAGCGGGCATGACCTTCGGCAATCACGTCGATGGCGCCGTGCGCTTGCTTCCG
AACGGCGTCAAGCTGCGCACCGACGTATCCGCCACGCTGTTCCTATCCGCCCCCGAGGAGTACGACGGCG
GCGAACTCGTGATCGAGGACACCTACGGAGCGCATGCAGTGAAGTTGCAGGCGGGCGACCTCGTGGTCTA
TCCGGCCACGAGCGTGCATCGCGTCACGCCCGTCACGCGCGGCGTGCGCGTCGCGAGCTTCTTCTGGGTG
CAAAGCCTCGTGCGCAGCGACGCGCAGCGCGCCCTGCTATTCGATATGGACAACGCGATCCAACGCTTGA
ACGCAACGGAAGCGGACGAAATCGCTCGCCGCGATCTGGTCGGTTGCTATCACAATCTCTTGCGCCTCTG
GAGCGAACCATGACCGTCTCCGAAGCCACTGCGCCGCTGCGCGCGGCGCCAACGAACATAGGAGAGCCC
>gi|289564923|gb|ADIG01000024.1| Groundwater metagenome 4000601.lucy.pga.C24, whole genome shotgun sequence
GCAGGCGATCGTCCAACTGGAAACGGCACGATTTTGCCGGGCAGCACGCCGAGGCCGGCAGTGTCGCCTT
CCTCGCTCCAGTCGAACAGCATCTGTTCGCCGACGCAGACGCCGAACAGCGGCTTGCTGCGCGCGGCTTC
CAGGACGGCCTCCTGCAAGCCGGATTCGCGCAGGCTGCGCATGCAATCCGGCATCGCGCCCTGGCCCGGC
AGCACGATCCGCTCGGCGGCGCGGATTTCGGCGGCATCGCTGGAAATCCGTACGTCGGCGTCCGGCGCCA
CGTGGCGCAAGGCTTGCGCCACCGAGCGCAGGTTGCCCATGCCGTAGTCAACTATCGCGATCATTTTCAT
CCTGGGACTAGTCGTATTTCTTTAAAGGTCTGGTGTATATGTTAAATCGTTACGTTTTTAATGCCGAATT
GGAGGCGTATGCAGGCAGTATCCGTGTCAGGCATTCCCCGCCAAGGCCGGCAGCAGGCGCACCAGGCCAT
TGGCGATGATCTCCACCGCCAGCGCCGCCAGGATCAGCCCCATCAGGCGGGTGGCGACATTGATCCNCGG
TCTGCCCCAGCAGGCGCGCAATCCGGCTCGATAGCGACAACGCCAGCACCACCAGCGCGGCCATCGCCAG
CGCCGCCAGGAACAGTCCCAGATACTGCAGCCAGCCATGCATGCTGTGCGCATACACGATCACGGTACTG
ATCGAGCCCGGCCCGGTCAGAAACGGGATCGCCAGCGGCACCACGCCGATGTTGGCCTTGGTTTCGGCTT
CCGATTCCTCTTCCGGCGTACGCATGCCGCCGCTCTTGGCGTTCAGCATGTTGAGCGCGGTCAGCAGGAT
GATCAGGCCGCCGCCGACTTGCAGCGAACCGATCGAGATGCCGAAAAAATCGATGATCTGCTGGCCCAGC
AGGCCCGACACCACGATCACCACGGCGACGCTGGTGGCGGCAGTGATGATGGTCTTGCGGCGCTCGGCGC
GGGTGTACTGCTGCGTCAGCGAAATGAAAATCGGCACCGCGCCGAGCGGATTGACCAGGGCCAGCAAGGC
GACGAACAGCTTGGTGCTGTCCACTATAGGCTGCCCTTGGTCGATGGAATCGTGCCTGCCGCGCGCGGAT
CGCGTTCGATCGCCATGCGCAGTGCGCGGCCAAAGGCCTTGAACACGGTTTCGCACTGGTGGTGGGCGTT
GACTCCGCGCAGGTTGTCGATGTGCAAGGTCACCAGCGCGTGATTGACGAAACCCTGGAAAAATTCGTGT
GCCAGATCGACATCGAAGGCGCCGATCATCGAGCGCGTAAACGGTACATGGAATTCGAGCCCGGGGCGGC
CGGAGAAATCGACCACCACACGCGACAGCGCCTCGTCCAGCGGCACGTAGGCGTGGCCATAGCGGCGGAT
GCCCTTCTTGTCGCCGACCGCTTTCGCAAACGCCTGCCCCAGCGTGATGCCGACATCTTCCACCGTGTGA
TGC
