# Supplementary material for: Ensemble-based classification approach for micro-RNA mining applied on diverse metagenomic sequences
Source: BMC Res Notes. 2014 May 6;7:286. doi: 10.1186/1756-0500-7-286 (PMC4051165; doi:10.1186/1756-0500-7-286)
Supplement: Additional file 4 — Prediction results. This file contains all the prediction results for the three metagenomic samples. [file 1756-0500-7-286-S4.zip]

Archive with 1 entries (1 files):
- 9989456191128326_add4.fasta
