# Supplementary material for: Ensemble-based classification approach for micro-RNA mining applied on diverse metagenomic sequences
Source: BMC Res Notes. 2014 May 6;7:286. doi: 10.1186/1756-0500-7-286 (PMC4051165; doi:10.1186/1756-0500-7-286)
Supplement: Additional file 4 — Prediction results. This file contains all the prediction results for the three metagenomic samples. [file 1756-0500-7-286-S4.zip › 9989456191128326_add4.fasta]

The predicted sequences of the marine metagenome:
>marine sequence 1
GGUCUGGGGUAUUGGCAAUAUGGGGUAGAGCAAUACUCUUCCGUGUUAAGAGAAAAUAAUAUUCCAAUCG
>marine sequence 2
CCUAUCUACGUCGAUGAAAGUUGUAGAGUAUCAUCAAACAUUCCUCACUUUGCCGAUCGAGUGGAUGGGG
>marine sequence 3
CUGGUAUCGGGAUUUCUUAUGCCCUGGCUCUCGUUCGGUUUAGGGCAUAUCAUCCCUCCUCAUCCUGCAA
>marine sequence 4
AAGUGGGUGUGGGAUCCUCUAGAGUCGACCUGCAGGCAUGCAAGUCGACUCUAGAGGAUCCCACCAUUUA
>marine sequence 5
UGGGUGUGGGAUCCUCUAGAGUCGACCUGCAGGCAUGCAAGUCGACUCUAGAGGAUCCCACCAUUUAGGA
>marine sequence 6
GUGGGAUCCUCUAGAGUCGACCUGCAGGCAUGCAAGUCGACUCUAGAGGAUCCCACCAUUUAGGAAUUCC
>marine sequence 7
CCAUUUAGGAAUUCCCCAAUAUCGCUUAUUAGAUUAGUAGGUAGUGUUGGUGGGGUUGCUAUACAGGGUC
>marine sequence 8
AGGAAUUCCCCAAUAUCGCUUAUUAGAUUAGUAGGUAGUGUUGGUGGGGUUGCUAUACAGGGUCAAGUUA
>marine sequence 9
GGGGUAGCCCCAGAGGUGUAUGAGAUACUCCUACCAUAGGGGGGGUAUACUCGGUAUAGGGUUGCUUUAC
>marine sequence 10
CCUCUCGUGCUGUUAUGUCGAGAUGGCGACGUCUUUUACUAGUCGACAUGAUAUUGCGCGCUUUGGUUCU
>marine sequence 11
GACAGAUCAUUGGGCUACUGCCACCGUGACUGGGCCAAAUGCCCGGAAGGUGAUAGCUAGGGUGUGUCAG
>marine sequence 12
AGUGACUCUUUAAAAAGUUCUGCUGAUUUCAAAUAUCCUAUUUUUGGAGUUAGCAAUGUAACGAUUACUG
>marine sequence 13
GAAUAAGCAAACUAGUAUGCUCUUCACAAUUGCAGCAGUAGCUGUAAUGGGAGCAACCUUAUUCGGAAGC
>marine sequence 14
CCCCCCUACUCCCACUUCACAAGAAGGGACUCCUGCUUCUUGUACGGGAUGCUGGGGAGGGGGGAAUGUU
>marine sequence 15
GUUUAAUAGAAUGUGAUUUUGGACUCACAUAAAAAGGUGGUUCUCCAGUAUCGCGUAUCUUAGCUAGCGC
>marine sequence 16
CAGCCCACGACACCAGCGCAUUGCGACAGAAGGCGCACUGAUGGGCACAGUGCUGGAUGAGGGGCUCUAU
>marine sequence 17
GAUCCUCUAGAGUCGACCUGCAGGCAUGCAACCCUGAACAAGCACUGCUGUUCGACCGUUUAGAAGAUCG
>marine sequence 18
UGGCUAUAAACACGUUUUCAGUAUAUUACGCCUAAGGAUGAUUGAAAACGAGCCAAUUGAAAUAAUUUAC


The predicted sequences of the mine drainage metagenome:
>mine drainage sequence 1
CCUGUCCAUGGCGGGAAAGAUUGUGCGGCAUGCCCGGACGAUCGUUCUCAAACUGGCGGUGGAUGACGGG
>mine drainage sequence 2
CAUGGGGAUGGGAGGCAUGAUGUCGGGGGCCUGCACGAUCGUGGCCGGUUCCAUCAGUCCCAUGGGGUAU
>mine drainage sequence 3
GGCCGGUAUCUGCUCAGGUCCCCUUCUGAAAAAACUCAGGGCUCGGGAGGGGUUGUGGAGAUCUGGGCAU
>mine drainage sequence 4
UCCGGCAGGCUUCCAGCGUGGUGGCUUCGCUCGCCACGGCGCCAAAGAGGUCGGAGCAGAGUUGCCGGAC
>mine drainage sequence 5
GAAGUCGUACUCAUAGAGGAUCUUGUCCUUGACGGAAAGAGCGAGAUCCUUGAUGGUGAUCCUGCUGUCG
>mine drainage sequence 6
CAGCAUUUGUGGCUGGUUGAGUUGCGCUAAUAAUUUUAGAAAAUUCAAGCUUUCCCACAGAAGCUUGACA
>mine drainage sequence 7
AAUAAAUUUGUUCGUAGGUUUUGAAGGUUCAGCUGGUUUGGUAGGAACAACAGGAUUUACUGGGCGAGAG
>mine drainage sequence 8
GAAGUCGUACUCAUAGAGGAUCUUGUCCUUGACGGAAAGAGCGAGAUCCUUGAUGGUGAUCCUGCUGUCG
>mine drainage sequence 9
GUGGAUUUCGGGGUCGUGGGUCCGGGAGGGGCGAAUCGCCCCUCUCAUCCCCCCUCCCAAAAUUGCACAG
>mine drainage sequence 10
UCUCGUGAAGCCCCGAGACCACCGCUUCGUCCGAGAGGUCGAACCGGUGUUUCAGGAUCAUGAGACCCAC
>mine drainage sequence 11
GAACAUUGGGAACAAUGGCGUCAGUAUUGGAUGUUCCCAACUUGUUCCCAUGUGUUCCCGUCCCAGAGUU
>mine drainage sequence 12
UCGAAACAAAAAUGGACUGUCUCGGGUAUCGGGCGGGGUCCCGCCGGUAAGCCAGGCGGAUCCAAUCUGC
>mine drainage sequence 13
CGGGGCAGGGCCUCGACAAUACGGUGGAGGUUCUCCGAGUUCGGUCGGGGUGUUGCCUCCAGGAUUUUUC
>mine drainage sequence 14
CCAGAGCAUCGAGAUCGCGGAUAUGGUCGAUCAACGGGUCACCUGUUCGCAUUUUUGGUUUUCCGGACGG
>mine drainage sequence 15
AUUUUCUUGUAACGGUUUUAGAGGUUGCCUUCAUACACCCGAUGGGUGCAAGGGGGGGCAGCCUCCCCGC
>mine drainage sequence 16
AUGGGGAUUGUUCGUUUGCUCCGGCAGUUUCUGCCGAAGGCCGGAAGCAACCGGGGGUUUUGCCCCAGUG
>mine drainage sequence 17
AACGGUUCUAAGGCGCUCUCUGCACGCAAGCCUCCUGUCUUUCGUGUGAGCGGGUCUUUAUCGUCGAAAA
>mine drainage sequence 18
GUCCCGGUAAGGGCGCCAGGCGGUGUCGGGAAUCAUCCCGAUCGCCGCCCGAACCGCCGCAUCCAGGUCG
>mine drainage sequence 19
AACGGUUCUAAGGCGCUCUCUGCACGCAAGCCUCCUGUCUUUCGUGUGAGCGGGUCUUUAUCGUCGAAAA
>mine drainage sequence 20
GUCCCGGUAAGGGCGCCAGGCGGUGUCGGGAAUCAUCCCGAUCGCCGCCCGAACCGCCGCAUCCAGGUCG
>mine drainage sequence 21
ACCAUCCCGGAGAGUUCCCGCACAUGUCCCACCAGGGGCAUGUAUCCUUUUUCUCCCUUAUAGGUCCAGU
>mine drainage sequence 22
GUUGUCGUACCAUGAAGUUGCCCCUUUCGUUUCACCCUUCGGGUGGGUAAAUGGUUUGUCUCGACAACAU
>mine drainage sequence 23
AUCUCGGGGCGUUCUCCGGCCCGAAAAGAUCCAGGAGACGGCCGGAGAACGCCCCGAGAUGCUGGUGGCC
>mine drainage sequence 24
GGAGGAAGCGCCCCGUCUUCUCUCCGGGUUCGUUCUGGAGGAGACGGAAGGAUCGCUGGACACCCUCCGU
>mine drainage sequence 25
ACGGUCGUUCGGUCCAUCGAGGGCCCUCCUUUGACCCCUUAUUGAACCGGACAACUGUUGCGCUACAAAA
>mine drainage sequence 26
GUUAUGAUCCCUCUUGGAAAUGGAGGAAUUUUCACCUUUUUUCCGAGAGGACGUUCCAUGGCGAAAUCGC
>mine drainage sequence 27
UCUCAUGAUCCUGAAACACCGGUUCGACCUCUCGGACGAAGCGGUGGUCUCGGGGCUUCACGAGAACUUC
>mine drainage sequence 28
CCUGCCGAUUGGCGGUUCAUCCCCACGAACGUGGGGAAUACUACCUGCCGAAGAGCGCGGAACUGAUGAC
>mine drainage sequence 29
CCCGGCAUCAAGUCGGUUCAUCCCCACGAACGUGGGGAAUACUAGCUUUGAACGACGAGGCCUGGGGUGA
>mine drainage sequence 30
CUGGGGUGAAGGGCGGUUCAUCCCCACGAACGUGGGGAAUACCAUACCCUUUCAAUCUUCCGACCCGGUU
>mine drainage sequence 31
ACGAACGUGGGGAAUACGUCGAGGCAGAUCCACUCGUAUCUCAUGCCCUCGGUUCAUCCCCACGAACGUG
>mine drainage sequence 32
UCCACUCGUAUCUCAUGCCCUCGGUUCAUCCCCACGAACGUGGGGAAUACACGGUAGAGGCGCUUGUGCG
>mine drainage sequence 33
UCCUCUCCCUAAAGGGUGUUGACGGUUCAUCCCCACGAACGUGGGGAAUACCCUUCCGACUACCUAAUUG
>mine drainage sequence 34
AUCCUUUUAAGUUUAUUCUUGUCCAAUCCGGCAGUGUUUGGCUUUGGACGAGAAUGAGGGGGAAUCCCAA
>mine drainage sequence 35
GAGGCUACGACCGUUCCGUAUCCAUUAACGUUGGUUCCAACAAGAUUGAUAAGGAACGUUUUGUCUUCAC
>mine drainage sequence 36
GAUGUUCUGGUCCUUAAGUAGUGCCACCAUUUGCCGGAGACGAUGGGGCAACUGAUCAGGGUCGGCAUCG
>mine drainage sequence 37
UGAUCAGGGUCGGCAUCGAGAAGUGCGAUGAAGCGAUUCUCGGUGGAGGCACUUGUGUUUUGAUGGUUUG
>mine drainage sequence 38
CGACUGGCCGAUCGGAGUGACUCAUGAGCGUCUUCCGCGAUGUUCAGAAGUUCCCUGAUCUCCGUUCGGA
>mine drainage sequence 39
GCCGUGAUUUAGAAUAAGGACUUAUCCAUUAAGGUUGAGUCCGUAUAUUGCUAAUGAAAUGGUCCCUCCC
>mine drainage sequence 40
AACGAGGAGACACCUAUCUACGCACCCUCCUGAUCCACGGAGGGCGGGCGAUGGUGCGCUCCGUCAUGAA
>mine drainage sequence 41
CGGCACUUCCAGAACCUGAAAUUUACAGAGGCUUUUGAAGCCGUAAUGCUGAUCAGGAGGAAGUGCGCGG
>mine drainage sequence 42
GGAGGAAGCGCCCCGUCUUCUCUCCGGGUUCGUUCUGGAGGAGACGGAAGGAUCGCUGGACACCCUCCGU
>mine drainage sequence 43
UUUUUCUCCGGUAUGAAUAUCGUAUUUCCGGUGGUACCCACGGGGAGUGACCAUUCUACCUGAAAAAAUC
>mine drainage sequence 44
GAUGAUUUCGGGUUAUAGAGGGCGACGACAAAGUCCGCUUCGGCUGCAGCCCGAAGUCUUCGGAGAAUGA
>mine drainage sequence 45
AUCGAAGUCUUCUUUGUCUUUUUCAAUGGCGAUCACCUUCAGGUCAGGAACGAGACGGGCGGCUUCGAUG
>mine drainage sequence 46
AAAAAAAGUGUCGGUAUCGCGGGUCUUGUGUGUCAAGACCUUCCGGUUCCAUUCCGAUCACGUGUAUGGG
>mine drainage sequence 47
UCCAAUCCCUGUUGUUGUCAUAAAAAGUUGUCCAUUCCUUUUCCAUGUAACGUCUCGGGACUGGAUUAAU
>mine drainage sequence 48
CCCUAUGCAGUAAAAAUUUUGCUUUCCUUCCAAUAGGAAGGACAAUUUCGACUGAUUCUAAGGGGCGAUU
>mine drainage sequence 49
GGCAUCUUUUUUUGAAUAAAAUUCCAAAACUGUUGAGAGUGAUUCGGAAAUGGAAUAUGUGCCAGUUCAU
>mine drainage sequence 50
UGGGAGAAUGUUUUCGGGUACUCUUUCCGGACCGUUUUUAUCGUCUGGUUGAAUCUUGUUCUCCUAAAAA
>mine drainage sequence 51
GGGGAAUGUCCUGGAUAUGGCGGUCGGGAUUAUCAUCGGGGCCGCUUUCGGGAAAAUUGUCAAUUCUCUG
>mine drainage sequence 52
GUGGACGACGAGUUCCGGGAGGGGAAUGUCUCCCCGCAAACGGGACAUGUCGCCGUCUACCGACGCAGUC
>mine drainage sequence 53
CCGUUGUGGUUUUCACCUGCUUGGUGAGAGUGUAUCUCACCGAAAAUCCAACGGGAAGAGGGCUUUUUUU
>mine drainage sequence 54
GGGUCUUCUGCUCGUUCAACGGGAUGUCUUUCCGGGGUCCCCCGGUUUUUGGGCAGAGGAGAUUUCCCCA
>mine drainage sequence 55
GGCGCCCGGGAGAUCUUUUCGAACCACAGGAGUGGUCUUCGCAAUGGAUUUCCAGCGCUCAACAAGGGGG
>mine drainage sequence 56
UCUGGCCAAGAGACACCCCGUCUGCAAACGGCUCAUGACCGUUCCCGGAGUGGGGGUUCUCACCCGGCUG
>mine drainage sequence 57
GGGGAUUUCUUGAUCCGACUGUCGGCUUCUCCAGCGGGCCGACGGGUACGGAUAUUCUAUCCAUCCGAUC
>mine drainage sequence 58
ACAAAUGCUGCACUGGAUCAAAUCUGAUCGAGGGGUGGCCUCCACUCUCGAUCUCAUCUUUGCCACGGCG
>mine drainage sequence 59
CAGGGAGGGUUCGUUCCGACAUCGGACAUGACCGCUCUCCCGGGUCUCUGUGGAACGAACUGCUUCCAGG
>mine drainage sequence 60
AGGCCAAUCGACCUUUGGGUCCUAUCCGAUCAAUGCCUGUCUUCCGAUGGGACAAAUGGUCUGGCCCUUC
>mine drainage sequence 61
UCUGGAGUGUGAUUCGGAAAAAUCCGGACUGGAACCAUGUGGAUGUCCGAAUCGCCAGAAGAAUGCGGCG
>mine drainage sequence 62
CAGAUUUCGGUCACUCUUCCCCCUUUUCGGGGCUAUGUUGAGGUGUGUCUGUUUUCUCCGAUUGAUCUGC
>mine drainage sequence 63
GCUCCCCAAUCGGGGAUGCUGCCGCAUGAGGCUCCAUUCUUCUGCCGUCAGCUUUUCCGGUUUGAGCAGG
>mine drainage sequence 64
GGGUGAUAUCCCGGAUGGCGACGGUGAACCCGAUCCGGUCCCCCGCGUCGUUUGUGAUGGUCGCCCCCCG
>mine drainage sequence 65
GCACUUCGUAGGGGCGGGGAUCCGAAGGCGCACUCGCGUGGUAACGGAUCCGUCCCUGCGUUUCGUAAUC
>mine drainage sequence 66
GUCUUGCCGAUCGUUUCUUCGGAAGAAAAUUGGAAUAAUUUGCUGAAGGCGGGAUUGGCCCACAGGACAU
>mine drainage sequence 67
GUUAUGAUCCCUCUUGGAAAUGGAGGAAUUUUCACCUUUUUUCCGAGAGGACGUUCCAUGGCGAAAUCGC
>mine drainage sequence 68
UCUCAUGAUCCUGAAACACCGGUUCGACCUCUCGGACGAAGCGGUGGUCUCGGGGCUUCACGAGAACUUC
>mine drainage sequence 69
GACCUUGAUCCAGAUCCGGGAAGGCCUCCAGAAGGAGGUCCGGAUCCUGGAGCAUAUCGUGGUCCAGACG
>mine drainage sequence 70
ACGGGCGAAUAACCAAGCUGUUCCGGAGAUAAGAUCUGCCGAAGGAUCGAUUUCGUUAUUGUCCGUAAUA
>mine drainage sequence 71
CUUUCGCCCGGGAAUCAAUCUCGUGACCCGUCGGAUGGGUCAUGAGCCAGAUCGUCCGGAUUCCGGAGGA
>mine drainage sequence 72
GCCUUGCCGUGUUGUGAAAGUCGCUCGAAAGGGCAGAAGCAACGGCAGAAAGGGCGGUAUUGAUAUUUUG
>mine drainage sequence 73
GUCCCGGAGAUUGCCGACGGCCGCUCUUCGGGCUUCCGAGGUGUUCGCGGCCGGGGUCGAUCCGGCGACA
>mine drainage sequence 74
CAUCCGAUGUGGCGGCGGUUUCCGCACUGCUUGCGAGAACCGGACCCGCCAUCUGGAUUUCCGUGCUUCG
>mine drainage sequence 75
CCGGAGCCGGUCUGGAGGUUGAAACUGCCGGAGCUUCUCACGGCCACCCGUCCGGCAUAGGUUCCGGUUU
>mine drainage sequence 76
GAGGUUGAAACUGCCGGAGCUUCUCACGGCCACCCGUCCGGCAUAGGUUCCGGUUUUUUUGCCCUUCGUC
>mine drainage sequence 77
CGGCUGGCCAUGAUACGGGCAUCUUCGGGAUUGCUCAGGAAGUUGAUCUCGGUCAGGGCAGCCGGCAUCG
>mine drainage sequence 78
CGUUCCCGGAAUCACGAUCACUUUCUGUCCCGGUCGGGGCGGAACGGCAUUCGCUUUUUUGGGAGGGGAG
>mine drainage sequence 79
CACUGAGCGGGCUGGGAGGACAGGUCAUCGGAAGCAUUUCCUACGAUCCUCGCCGCCCGGACAAUCAGUC
>mine drainage sequence 80
GCACAGUUUUCUCGGAAUCGUGAUGACCACUUCCUGGUUUCAGUCUGGCGAGGCCGGGGAGACGGUUGCC
>mine drainage sequence 81
CGGUUUCCCCCUCUGAUACGGAUUCGAGACUUCGCGUGGAUCGCGUAUCGAGCUUCAGGAGGAGAUCGGC
>mine drainage sequence 82
CCGGGAUUCCAGCUGGAAGAUUCCGAGGGUUUUGCCUUCGGAUAAAAGGCGGUAGGUCCUGGCAUCGUCG
>mine drainage sequence 83
GAUCCGGUCGGCCGAAAAGUCCGGUGUAUGGGCCUGGAUCCGGUUUUCGGCUCCCUGGAUCAGGGUCAGG
>mine drainage sequence 84
GUCGAGGCUGUUCGGGAUCAUUUUCGCCACCCGGUCCACUUCGGCGUAGGUCAUUCCGAGCACCCGGCCG
>mine drainage sequence 85
UUGUCUGAAGGUCGAUGGACACAUCGAUCCGGUCGGCUAUCCGCAGAGUGUUUUCGAUUGCUUCGGGCAG
>mine drainage sequence 86
CCCGAUGCGUCAGCACACGCGUCUUGCCGGAACCGGCUCCGGCUAGCACCAGUGCAGGACCAUCCGGGGC
>mine drainage sequence 87
UCGUGAAGCCCCGAGACCACCGCUUCGUCCGAGAGGUCGAACCGGUGUUUCAGGAUCAUGAGACCCACCA
>mine drainage sequence 88
CAUAUCCAGUCGGGAAAUAAGUCUUGAUCAGAUCUUUCUGGAUGACUUUAUUCUCCGGAUGGGUUUUCUG
>mine drainage sequence 89
GGAUAGGAUCACACCAUCAGGAGGGGAAAACCGCUCCUGAUGGUGUGCGGGAAAGUUAUUUCUUGUCCAC
>mine drainage sequence 90
GAGACCGAUUUUGACAAGUCUGCCUUAUAAGCUGUCUCAUCUUUGGCAAUUGUCGAAACCAAUGUCUUUC
>mine drainage sequence 91
GCUCCUUUGCCAGGUCCGUCAUCGCAUUUUUAAUGCUGGUGAUGGCUGCCUUGUCGGCUGUGACGGCAGC
>mine drainage sequence 92
ACCAACGCUUUCCGUUUGGCGACAUCCUUUUUGAUAUCGGAGCGGAGAAGCGUGGUAAUAUCUUUUUGCU
>mine drainage sequence 93
GUUAUUCCGGAUCUUCAUUACGCUUUCUUCUUCAAGGAAGAUCUCCUUGAAAAGCUGAUCCGUAGCGCUG
>mine drainage sequence 94
CCUGUCCAUGGCGGGAAAGAUUGUGCGGCAUGCCCGGACGAUCGUUCUCAAACUGGCGGUGGAUGACGGG
>mine drainage sequence 95
AUUCCCAGAAACUCUGACUCCGCCUCCCAGUCCGGGGGGCGCAAUGGGUCGUCCGCCGUCUGGUGAAGAU
>mine drainage sequence 96
UUGAGACCUGAUGUUUGUUUGUGUGCAUAUCGUUGUCUGUCUCAGCAAAUUGCACAUGAGACAUCUCUUA
>mine drainage sequence 97
CAUCCGGGUGUCGAGGGCCUCAAGUUCCCUUUGAACGGCAAGGCUGUCCUCGACUCUUGGACUAGAACGC
>mine drainage sequence 98
GCUCUGUCAGGCCGUUUCCCCCAUCGUCUCUUUCGGAAGAGCGACUGGUCGUCCCAUGACCUGACAUCCG
>mine drainage sequence 99
GACCGCGACGGUUGACCGCUUUCCUUUCGCUGUCAGGUGAUGAAAGCGGUGAAAGAGCCGCCUCUGUCCU
>mine drainage sequence 100
CCUGUCCUCCUGUAUUAUGGCUCUGGAUUUGGGGUUACCCGCUUCCAAGUCUAACCCACGCUGUGCAGGU
>mine drainage sequence 101
GAAGAGGUUUUGAAUGACUCCUGCUUCUUCCAUUCGUGGUACUCGGUCAUGUCCAGAUAUUUCUUCCCAG
>mine drainage sequence 102
CGUUCAUGCCGGUCGGCUCCCAGAUGUUCCGUCAUCUGGGCUUCCAGGACCUGGUUCAGAACGGAUUCCA
>mine drainage sequence 103
AUCGAUUCCUCCUUGUUAAGAAUGGGUUGUUUGGGCAACGCCUAUUCUCGGGAACAUCGAUGGCUUUUUC
>mine drainage sequence 104
GCGCACUUCCUCCUGAUCAGCAUUACGGCUUCAAAAGCCUCUGUAAAUUUCAGGUUCUGGAAGUGCCGGU
>mine drainage sequence 105
GGAGCGCACCAUCGCCCGCCCUCCGUGGAUCAGGAGGGUGCGUAGAUAGGUGUCUCCUCGUUUGGAGAUC
>mine drainage sequence 106
CUUUAACAUAUGGAUCCCUCCAGUGAAUGCCUACGGUAUUCUACCAUACCUUCACGGCGGGUUCGUAUUG

The predicted sequences of the groundwater metagenome:
>groundwater sequence 1
GGUUCGAAUGGCUGCUGGAUACCGCGCGGCCCUAUCUUGGGCAAUGUGCGGGCGUCGCCGGCCUGAGCCU
>groundwater sequence 2
AACCGAGCUGGCGCCGGGCGCCGAAGCCGACACCAGCGUCGUGCGGAUCGUGCGCCAGUCCGGUACUCCG
>groundwater sequence 3
GCGGUAGAUGCCGUGGUCGGUGAGCGUGCCCAGCGGCCGGCCUGCGGCAUCCACCGCGACCAGGUCGAGC
>groundwater sequence 4
CGCGCACGUCGAGCAGGGCGGUGGAGGAGUAGCGGCUGAAGUCCUGGUUGAAGUGCGCGUAGUAGUAGCC
>groundwater sequence 5
CGCGCAGGCCGCCGAUCACCACCAGGCCGUUGCCGUUCUGGUUCUGGUUGUCGAACACCUGCGCGGGGUU
>groundwater sequence 6
GUCGAACUUCAGCGUCAGCUGGUCGCGCUUCACGUGCGUGCCCACGCUGUUGUCGAAGUCGUACAGGCUG
>groundwater sequence 7
CGCUACGCACCCGAGGAUGCUGUCCAACGGGCAGUGCACAGUAUUUAUUUUCGAGUGCUUGGCGAACAGG
>groundwater sequence 8
CAGUCAUGGGCAGGUAUCCGACCAUUUUCGCGUUACCCGACAGGUGGUCGAGUUGGUGGCCCGCCGCUGU
>groundwater sequence 9
UCACCGUACGGCGACAUUACGAAAUGUCAGCGAUCGCGGACAAUAUAGCUAUGUCGUCGCUCGUUGACAA
>groundwater sequence 10
CGGCAGCGCGCUGUCGAGAUUGCCGAGAGUCACGCCCGGUUGAUACGAAGGCAGCACGUUGCCGAAUUCG
>groundwater sequence 11
GCCUGGCCAUCCUCGGCCACCUGCGCGGCCACCUGCCGCAAGUGCGGUCGCUGCUGAUGGACGAGGCAAC
>groundwater sequence 12
GUUUGUCCUGGCGCAGCGCCGGGUAGGCAAGCGCGCUGCCCAGGUCGUACAGCGGCGCCAGGCGAACGCG
>groundwater sequence 13
CUGUCUUCGGUUGCGCGCCGGCGAGACUGAACUGGCCAUGGUCGGUGGCGCGGCGGGUGGCGGAAGGGUC
>groundwater sequence 14
GCACGCAGGCGUUCGCCGAUCUCGGUUUCGUCCAGCCAGCCGAUGUCAUCGGCGACUUGAUCCUGCAGCG
>groundwater sequence 15
CAUGUCUUGCCUUUCAGGUUUGUUUAUACUGGCCGCAGUGUAAACCAAAAACCGGGCCCGCCAUGACCGC
>groundwater sequence 16
CGGCAUCGCCGGCGCCGCCGCCGCCUAUUACCUGGCGGGCGCGGCGCGGGUGAUCCUGCUGGAGCGCGAA
>groundwater sequence 17
GGCGCGGGUGAUCCUGCUGGAGCGCGAAAGCCAGCCCGGCUAUCACGCCACCGGCCGCUCGGCCGCGCUG
>groundwater sequence 18
GCUCGGGCGAACUCGUAGCCGACGACGUUUCAUCUGAUACGUCGUCGCCGAGGCGCUUGGGCGGGGCGGC
>groundwater sequence 19
GUGCUUGAUGCGCUGCCGAGCAAGCCAAGGCCAGUUUCUCCAGCGACUCGGCGGUGCCUUGAUCGAGCAC
>groundwater sequence 20
CAGCGAAGUCACUCGCCGCGCCGAAGUCAAAAGCACUUCGGGAACUGUGGUCGAGUAUUCCACGUUGUUU
>groundwater sequence 21
CGAUGCUGAAGUGUUGCGUGUGCGCGGCUUGAGCAUGAAGUCGUAGCGCACGUCAUUCAGCUUGCUUUCG
>groundwater sequence 22
ACGCGUUCGAUAUUUUUCGCUCGGACUUUGGCUAACACGUCAUCGAGAGAAAAAUAGAUUGGCGUGUCAA
>groundwater sequence 23
AUGCUUGAUAUCCGUUACGGGGUAAUGAAUUUUUCUGCAUACCCCUGUAUUAAUCGGAUUUUUCUGUGUG
>groundwater sequence 24
UGCAUGCCGUGCCGGCCGGUGCGUGUGGCCAUGGAUCAUCAUGGCGGUACCGCUGGCGGCGAACAGUGCG
>groundwater sequence 25
GAUCAUCAUGGCGGUACCGCUGGCGGCGAACAGUGCGGCCACUGCGGUCCGGUUGACAUCCAUGAUUUCG
>groundwater sequence 26
GGCUGGAGAGCGCCGGGUGCAGCGCAUUGUGCUUGUCCAGCGACUGCACCAGGCGUACCACUUCGGGCCA
>groundwater sequence 27
UACCACUUCGGGCCAGUUCUUGCUUUGCUGGUUGGCUUUCAAGGCCAGCCGCAGCGCGUGAAUAUGGCGG
>groundwater sequence 28
CGGGCCAGUUCUUGCUUUGCUGGUUGGCUUUCAAGGCCAGCCGCAGCGCGUGAAUAUGGCGGGUCCCGCC
>groundwater sequence 29
GGGCGUCGACCAGCAGUUCCAGCCGCGUCAUGGUGCGCGCGGUUUUCAGCGGGCUGUCGUCGCCCACCGU
>groundwater sequence 30
GCUUUGCACCUGCUUCAGCAGCGCCUGCACCGUCUGCGUCUGCUUGGCGCGGGUGUCAAAGUAUCUGGCG
>groundwater sequence 31
AAUGCCGGCCAAUCGCUGCCGGCGGCGCCGCUGUCGGCGACAGCCGCCUUGGCCGGCGCCGGUGCCGGCG
>groundwater sequence 32
GCUGUCGGCGACAGCCGCCUUGGCCGGCGCCGGUGCCGGCGCCUGCUUUUGGCUGCCGCUGAAUGAGCGC
>groundwater sequence 33
UGCCGGCGCCUGCUUUUGGCUGCCGCUGAAUGAGCGCGAGGGCCGCUUCGGCGGCGCCGGCAACUCGACC
>groundwater sequence 34
CGAUUUCCCUGCCACCAGUGGUGAUUACCCGGCCUCGGGCGCAGGCCGCUGCGCUGGCAGGGCGCAUCGC
>groundwater sequence 35
GGCGGGGCCGCAGUGCGGUCGUAUUUCCCUUGCUGGAAAUAUUGCCGCUGGGCGAUGCCGCGCCGCUGCG
>groundwater sequence 36
UGACGGGUAUUUCCAGGCGAUGCACGCGCCGGCACAGGCGUGUGGCCACCUGCAUCGCCUGUUGCGUCGG
>groundwater sequence 37
CGUCGAGCAGGGCCACGAACUCCUCGCCGCCGUAGCGGCCGAGCAGAUCGGCUGGACGCAGCUCGGCGGC
>groundwater sequence 38
CUCGGCGGCCAGCGCCUUGGCCACGGCGACCAGUGCGCGGUCGCCGGCGUUGUGGCCCUGGCGGUCGUUC
>groundwater sequence 39
GGUUUCGGCUGGCUCAGCCGCAAGUUUGGCUUGUCGGUCGACAACCUGAUCGCGGCCGAAAUCGUCACCG
>groundwater sequence 40
CGGGCCGGAAAUCUUCGGCGGCCUGGUCGUGUUCCCGCACGACCAGGCCAAAUCGGUGCUGACCCGCUAC
>groundwater sequence 41
GUGCUGACCCGCUACCGCGAUUUCGUCGGGCGCCUGCCGCCCGACCUCUCCGUGUGGGCGGUGCUGCGCC
>groundwater sequence 42
CCAGGCGCCGCCGCUGCCGUUUUUGCCGGCCGAGGUACAUGGCAAGGAUGUGGUGGUGCUGGCGGCCUUC
>groundwater sequence 43
CAAGGUCGCCGACGGCCCAGCUGCCGUCGAGCCACUGCGCGGCUUCGGCCAGCCGUACGGCGAACACUUG
>groundwater sequence 44
GGCCAGUUGCCGUCGCCGCAGUGCGAAAUCUUCCUCGGCCUGAUCGGCGGCGAGGCCAGCCGGCCAAAAC
>groundwater sequence 45
GCCGUAUCCAGUGCGGCCAAGGCUUUAGCCGCGGGUGGCAAUAGGUUUUUGGUCGAGCUGUCGGGUGGGC
>groundwater sequence 46
CGCGGGUGGCAAUAGGUUUUUGGUCGAGCUGUCGGGUGGGCUGGACUCAUCCAUCGUUGCCACGUGCCUG
>groundwater sequence 47
UCCUGCCGCGCCGCCGCUAUGGCGACUACCUCGAGGCAGAGGUGGCGCGCGCGCUGCGGCAUGGCAAGAC
>groundwater sequence 48
CAAGACGCGCGGGCACCACGUCAACAUCAUCCCGUUCGCGGUCGAUGCGCUGGUGCCCGAGCGUGAUGGC
>groundwater sequence 49
GCCGCCGCGCUCGCCAGCGGUCGCUACGUGGUCGACCCGUGGCCGCUGCUGGCCGGUGCCGCCGAGCUGC
>groundwater sequence 50
GGGUUCGCUGCGGCCACGGCGCGUCGCGGCGCUCAGUAGCGCGACGCAGGCCGCGCCGAUCAGCGAGGUC
>groundwater sequence 51
UGAUGAAAGCGGCCGCCAUGCACACGACACGCUCGAUGCCCGCGCGUUCGUGCGCUGAGCGGCGGCGAAG
>groundwater sequence 52
CUGCCGAAUCAGGUCUACCCGCCGCUCUUCAACCGUUACGAAGCGGGCAUGACCUUCGGCAAUCACGUCG
>groundwater sequence 53
GCGGCUUGCUGCGCGCGGCUUCCAGGACGGCCUCCUGCAAGCCGGAUUCGCGCAGGCUGCGCAUGCAAUC
>groundwater sequence 54
GCGCUCGGCGCGGGUGUACUGCUGCGUCAGCGAAAUGAAAAUCGGCACCGCGCCGAGCGGAUUGACCAGG
>groundwater sequence 55
GUUUCGCACUGGUGGUGGGCGUUGACUCCGCGCAGGUUGUCGAUGUGCAAGGUCACCAGCGCGUGAUUGA
